# Supplementary material for: Thrombopoietin mimetic reduces mouse lung inflammation and fibrosis after radiation by attenuating activated endothelial phenotypes
Source: JCI Insight. 2024 Nov 8;9(21):e181330. doi: 10.1172/jci.insight.181330 (PMC11601560; doi:10.1172/jci.insight.181330)
Supplement: Supplemental tables 1- and 4 [file jciinsight-9-181330-s218.xlsx]

## Sheet: Sup Table 1
	p_val	avg_log2FC	pct.1	pct.2	p_val_adj	cluster	gene
1	0	2.74913	0.621	0.14	0	Arterial_EC	Glp1r
2	0	2.63212	0.366	0.09	0	Arterial_EC	Hey1
3	0	2.56179	0.486	0.14	0	Arterial_EC	Sox17
4	1.10688472055225e-284	2.54249	0.356	0.104	2.35434380061464e-280	Arterial_EC	Mcf2l
5	0	2.53731	0.577	0.132	0	Arterial_EC	Sema3g
6	0	2.53094	0.723	0.178	0	Arterial_EC	Kit
7	0	2.4578	0.43	0.117	0	Arterial_EC	Sox11
8	0	2.40924	0.87	0.277	0	Arterial_EC	Bmp6
9	1.20548872647503e-273	2.30166	0.373	0.119	2.56407452121239e-269	Arterial_EC	Tox3
10	0	2.23096	0.755	0.244	0	Arterial_EC	Gpihbp1
11	0	2.23004	0.642	0.238	0	Arterial_EC	Npr3
12	8.16150629580032e-269	2.1897	0.407	0.15	1.73595238911673e-264	Arterial_EC	St8sia4
13	0	2.17607	0.911	0.347	0	Arterial_EC	Tek
14	5.08520017034287e-266	2.16878	0.37	0.117	1.08162207623193e-261	Arterial_EC	Gna14
15	0	2.14342	0.699	0.294	0	Arterial_EC	AU020206
16	0	3.8153	0.607	0.129	0	Venous_EC	Vwf
17	2.69062545819278e-267	3.71292	0.295	0.051	5.72296034957605e-263	Venous_EC	Rnd1
18	3.28519690624651e-237	3.02198	0.425	0.128	6.98761381958634e-233	Venous_EC	Prss23
19	1.85266908680294e-166	3.01773	0.294	0.083	3.94062714762986e-162	Venous_EC	Chn2
20	2.00887354891896e-194	2.9412	0.284	0.065	4.27287403855063e-190	Venous_EC	Plac8
21	3.06960529107682e-276	2.87237	0.335	0.063	6.52905045412039e-272	Venous_EC	Apold1
22	1.24056535951138e-302	2.77598	0.404	0.087	2.6386825196807e-298	Venous_EC	Tmem252
23	4.48009146055135e-211	2.75421	0.404	0.129	9.52915453659272e-207	Venous_EC	Zfp46
24	0	2.73603	0.529	0.122	0	Venous_EC	Samd5
25	1.37911360918996e-18	2.34594	0.276	0.205	2.93337464674705e-14	Venous_EC	Vcam1
26	0	2.33398	0.533	0.14	0	Venous_EC	Neurl3
27	2.33101583427813e-212	2.29343	0.423	0.136	4.95807067950958e-208	Venous_EC	Vegfc
28	6.57219483309867e-45	2.28661	0.293	0.18	1.39790584100009e-40	Venous_EC	Dnm3
29	9.90113740149568e-168	2.1758	0.365	0.117	2.10597192529813e-163	Venous_EC	Gm4951
30	1.99069132484499e-92	2.16271	0.337	0.157	4.2342004479453e-88	Venous_EC	Ripk2
31	0	6.21011	0.621	0.01	0	Col13+Fibroblast	Fat3
32	0	5.80644	0.293	0.005	0	Col13+Fibroblast	Colq
33	0	5.73471	0.63	0.016	0	Col13+Fibroblast	A230057D06Rik
34	0	5.72777	0.799	0.019	0	Col13+Fibroblast	Amph
35	0	5.71628	0.531	0.006	0	Col13+Fibroblast	Fgfr4
36	0	5.65981	0.711	0.01	0	Col13+Fibroblast	Slc36a2
37	0	5.65604	0.525	0.013	0	Col13+Fibroblast	A330076H08Rik
38	0	5.64588	0.795	0.015	0	Col13+Fibroblast	Scn3a
39	0	5.57352	0.41	0.005	0	Col13+Fibroblast	B530045E10Rik
40	0	5.52934	0.98	0.044	0	Col13+Fibroblast	Cacna1d
41	0	5.46965	0.441	0.006	0	Col13+Fibroblast	Frem1
42	0	5.43584	0.251	0.003	0	Col13+Fibroblast	Slc22a3
43	0	5.41125	0.975	0.061	0	Col13+Fibroblast	Cdh11
44	0	5.34624	0.522	0.016	0	Col13+Fibroblast	Bmper
45	0	5.29946	0.846	0.025	0	Col13+Fibroblast	Adra1a
46	0	8.02166	0.316	0.002	0	CapEC	Slc5a12
47	0	6.99052	0.535	0.005	0	CapEC	Rprml
48	0	6.50851	0.9	0.043	0	CapEC	Ednrb
49	0	6.2229	0.735	0.02	0	CapEC	Apln
50	0	6.18333	0.57	0.012	0	CapEC	Ccdc184
51	0	6.0033	0.736	0.024	0	CapEC	Chst1
52	0	5.8595	0.782	0.023	0	CapEC	Lmntd1
53	0	5.79138	0.308	0.004	0	CapEC	Dpysl5
54	0	5.68736	0.639	0.025	0	CapEC	Frrs1
55	0	5.53581	0.855	0.118	0	CapEC	Fibin
56	0	5.20688	0.788	0.067	0	CapEC	Tmeff2
57	0	5.14724	0.696	0.035	0	CapEC	2610203C22Rik
58	0	4.96802	0.384	0.015	0	CapEC	Plau
59	0	4.86304	0.967	0.197	0	CapEC	Car4
60	0	4.76342	0.879	0.069	0	CapEC	Rgs6
61	0	7.61926	0.788	0.005	0	Col14+Fibroblast	Scara5
62	0	7.47644	0.643	0.01	0	Col14+Fibroblast	Ifi205
63	0	7.12453	0.579	0.006	0	Col14+Fibroblast	Ccl11
64	0	7.03287	0.642	0.006	0	Col14+Fibroblast	Cd248
65	0	6.96348	0.26	0.002	0	Col14+Fibroblast	Cadm3
66	0	6.88038	0.516	0.007	0	Col14+Fibroblast	Ifi207
67	0	6.86029	0.79	0.012	0	Col14+Fibroblast	Entpd2
68	0	6.84246	0.615	0.003	0	Col14+Fibroblast	Ebf2
69	0	6.79914	0.778	0.018	0	Col14+Fibroblast	Adgrd1
70	0	6.78607	0.318	0.004	0	Col14+Fibroblast	Ngf
71	0	6.78494	0.685	0.007	0	Col14+Fibroblast	Kcnt2
72	0	6.77955	0.279	0.002	0	Col14+Fibroblast	Lrrn4cl
73	0	6.77128	0.336	0.005	0	Col14+Fibroblast	Hmcn2
74	0	6.68965	0.743	0.014	0	Col14+Fibroblast	Pi16
75	0	6.64433	0.897	0.019	0	Col14+Fibroblast	Serpinf1
76	0	9.94075	0.692	0.001	0	AT2	Slc26a9
77	0	9.86362	0.36	0	0	AT2	Tmprss4
78	0	9.72826	0.468	0	0	AT2	Prmt8
79	0	9.62976	0.34	0	0	AT2	Cst8
80	0	9.38977	0.32	0	0	AT2	5033403H07Rik
81	0	9.37918	0.695	0.001	0	AT2	Ehf
82	0	9.23894	0.426	0	0	AT2	Urah
83	0	9.16406	0.289	0.001	0	AT2	Slc26a4
84	0	8.98203	0.914	0.024	0	AT2	Slc34a2
85	0	8.82886	0.632	0.002	0	AT2	Chia1
86	0	8.80136	0.857	0.011	0	AT2	Hc
87	0	8.76779	0.962	0.031	0	AT2	Sftpd
88	0	8.76213	0.983	0.64	0	AT2	Sftpc
89	0	8.74896	0.972	0.054	0	AT2	Sftpb
90	0	8.72554	0.693	0.002	0	AT2	Tinag
91	0	9.52683	0.87	0.015	0	AT1	Rtkn2
92	0	9.37416	0.296	0.001	0	AT1	Wnt7a
93	0	9.34371	0.746	0.003	0	AT1	Scnn1g
94	0	9.06683	0.812	0.014	0	AT1	Igfbp2
95	0	9.05594	0.524	0.001	0	AT1	Gm16212
96	0	9.01152	0.644	0.004	0	AT1	Scel
97	0	8.90777	0.508	0.002	0	AT1	Slc22a22
98	0	8.7875	0.306	0.001	0	AT1	9030404E10Rik
99	0	8.69028	0.318	0.001	0	AT1	Platr21
100	0	8.49772	0.678	0.006	0	AT1	Scnn1b
101	0	8.1863	0.764	0.013	0	AT1	Cyp2b10
102	0	7.8777	0.69	0.01	0	AT1	Tacstd2
103	0	7.86732	0.594	0.005	0	AT1	2210011C24Rik
104	0	7.7486	0.976	0.093	0	AT1	Ager
105	0	7.64835	0.454	0.003	0	AT1	Wnt3a
106	0	10.7104	0.512	0.001	0	MSC1	Sgcg
107	0	9.49707	0.667	0.004	0	MSC1	Kctd16
108	0	9.01897	0.321	0.002	0	MSC1	Actg2
109	0	8.87056	0.571	0.003	0	MSC1	Myocd
110	0	8.42622	0.377	0.001	0	MSC1	Lgr6
111	0	8.02294	0.777	0.051	0	MSC1	Hhip
112	0	7.8244	0.335	0.002	0	MSC1	Ccdc3
113	0	7.68951	0.669	0.008	0	MSC1	P2ry14
114	0	7.64907	0.769	0.028	0	MSC1	Acta2
115	0	7.59951	0.556	0.008	0	MSC1	Hpse2
116	0	7.48335	0.381	0.005	0	MSC1	P4ha3
117	0	7.46233	0.502	0.003	0	MSC1	Kcnma1
118	0	7.2481	0.521	0.007	0	MSC1	Cyp2e1
119	0	7.23408	0.527	0.011	0	MSC1	Lmod1
120	0	7.08416	0.835	0.015	0	MSC1	Csmd1
121	8.11789370228062e-89	3.04153	0.556	0.216	1.72667599047509e-84	MSC2	Rbp1
122	3.61923907508344e-115	3.03053	0.669	0.266	7.69812151270248e-111	MSC2	Gpx3
123	1.63983646976105e-67	2.9696	0.495	0.204	3.48793217118176e-63	MSC2	Gsta3
124	4.43869190079822e-24	2.81394	0.333	0.182	9.44109767299782e-20	MSC2	Atf5
125	5.00199453296263e-69	2.80776	0.415	0.133	1.06392423716115e-64	MSC2	Cxcl14
126	3.54604263070472e-12	2.76575	0.273	0.177	7.54243267550894e-08	MSC2	Snhg18
127	1.32512645983071e-131	2.71195	0.94	0.881	2.81854398005992e-127	MSC2	Fth1
128	8.30114160242876e-185	2.67607	0.947	0.411	1.7656528188366e-180	MSC2	Mgp
129	2.2128641619061e-88	2.67572	0.524	0.175	4.70676207237427e-84	MSC2	Mfap4
130	4.05507258810412e-84	2.65426	0.585	0.24	8.62513939489745e-80	MSC2	Aldh1a1
131	9.33903280042395e-187	2.62172	0.809	0.237	1.98641227665017e-182	MSC2	Inmt
132	9.66783873203902e-22	2.59701	0.29	0.146	2.0563492983047e-17	MSC2	Serpina3n
133	1.92647326829681e-64	2.56538	0.519	0.223	4.09760864166731e-60	MSC2	Fxyd1
134	6.9400809943743e-113	2.54158	0.7	0.281	1.47615522750341e-108	MSC2	Pcolce2
135	1.67960298973063e-103	2.53147	0.676	0.292	3.57251555915704e-99	MSC2	Bgn

## Sheet: Sup Table 2
	p_val	avg_log2FC	pct.1	pct.2	p_val_adj	cluster	gene
1	3.66068e-38	1.26481	0.776	0.466	7.78627e-34	CapEC1	Egr1	Early growth response protein 1
2	1.072e-25	1.17924	0.405	0.141	2.28014e-21	CapEC1	Egr3
3	4.6789e-14	1.15037	0.265	0.101	9.95203e-10	CapEC1	Fosl2	FOS Like 2, AP-1 Transcription Factor Subunit
4	5.48973e-34	1.14649	0.796	0.516	1.16766e-29	CapEC1	Fos	proto-oncogene
5	1.59352e-32	1.118	0.728	0.426	3.38942e-28	CapEC1	Atf3	Activating transcription factor 3 (ATF3) is a stress-induced transcription factor
6	1.22553e-29	1.08405	0.796	0.499	2.60671e-25	CapEC1	Phlda1	Pleckstrin homology-like domain family A member 1
7	1.8746e-28	1.07419	0.72	0.412	3.98727e-24	CapEC1	Fosb
8	1.67742e-20	1.07088	0.516	0.265	3.56787e-16	CapEC1	Gadd45g	Growth Arrest And†DNA†Damage Inducible Gamma
9	2.29207e-31	1.05924	0.646	0.298	4.87523e-27	CapEC1	Syn3	a member of the synapsin†gene†family
10	5.18754e-34	1.00129	0.792	0.462	1.10339e-29	CapEC1	Serpine1	plasminogen activator inhibitor 1 (PAI-1)
11	2.72276e-17	0.996807	0.354	0.144	5.7913e-13	CapEC1	Cfap69	Cilia And Flagella Associated Protein 69
12	8.25376e-13	0.992455	0.272	0.11	1.75557e-08	CapEC1	Gpnmb	a transmembrane type I protein also known as osteoactivin
13	9.45289e-23	0.991579	0.521	0.245	2.01063e-18	CapEC1	Csrnp1	Cytokine-induced cysteine- serine-rich nuclear†protein-1†
14	8.15713e-24	0.965519	0.492	0.213	1.73502e-19	CapEC1	Bdkrb2	Bradykinin receptor B2		gene†implicated in asthma; chronic obstructive pulmonary disease; hypertension; and rhinitis.
15	6.44451e-25	0.917316	0.51	0.227	1.37075e-20	CapEC1	Prkcg	protein kinase C gamma
16	5.34919e-14	0.924159	0.415	0.231	1.13777e-09	CapEC2	B430010I23Rik
17	0.000113405	0.87977	0.25	0.176	1	CapEC2	Mtmr9	Myotubularin-related protein 9
18	4.78267e-05	0.862273	0.278	0.196	1	CapEC2	Tmem246	†Post-GPI Attachment To Proteins GalNAc Transferase 4
19	4.74566e-05	0.834205	0.264	0.18	1	CapEC2	Gm26510
20	0.00105325	0.79851	0.25	0.184	1	CapEC2	Plxdc1	Plexin domain-containing protein 1			regulated the epithelial to mesenchymal transition program of tumor cells
21	8.63512e-07	0.719057	0.304	0.19	0.0183669	CapEC2	Lncppara	long noncoding RNA near Ppara
22	0.00165151	0.687812	0.255	0.197	1	CapEC2	Htra2	Serine Peptidase 2		involved in caspase-dependent apoptosis
23	1.65786e-05	0.686857	0.295	0.207	0.352626	CapEC2	Pycr2	Pyrroline-5-Carboxylate Reductase 2
24	0.000516704	0.682406	0.257	0.188	1	CapEC2	Ankle2	†member of the LEM family of inner nuclear membrane proteins
25	0.000247595	0.678851	0.347	0.272	1	CapEC2	Usp8	Ubiquitin carboxyl-terminal hydrolase 8				plays an important regulatory role at the level of protein turnover by preventing degradation
26	0.000163351	0.668512	0.349	0.283	1	CapEC2	Med4	mediator complex subunit 4†
27	0.000283513	0.665357	0.264	0.192	1	CapEC2	Bcap29	B Cell Receptor Associated†Protein†29
28	3.52746e-07	0.654493	0.41	0.297	0.0075029	CapEC2	Irs1	nsulin receptor substrate-1
29	0.00688152	0.650717	0.283	0.241	1	CapEC2	Cnppd1	cyclin Pas1/PHO80 domain containing 1
30	2.14788e-18	0.647612	0.854	0.67	4.56854e-14	CapEC2	Ahr	Aryl hydrocarbon Receptor†
31	1.43949e-33	3.30357	0.282	0.044	3.06179e-29	CapEC3	Itga6	Integrin Subunit Alpha 6
32	2.31852e-27	3.02577	0.34	0.091	4.93148e-23	CapEC3	Cd93	Cluster of Differentiation 93			a key regulator of glioma angiogenesis and vascular function, acting via cytoskeletal rearrangements required for cell-cell and cell-matrix adhesion
33	3.95944e-25	2.64303	0.255	0.051	8.42173e-21	CapEC3	Cadm1
34	1.1576e-28	2.45014	0.27	0.049	2.46221e-24	CapEC3	Hmcn1
35	8.6683e-19	2.38891	0.293	0.095	1.84375e-14	CapEC3	Plvap
36	4.92015e-16	2.31111	0.263	0.089	1.04651e-11	CapEC3	Plcb1
37	6.43717e-22	2.12918	0.467	0.22	1.36919e-17	CapEC3	Ptprb
38	5.05449e-09	1.89554	0.293	0.152	0.000107509	CapEC3	Adamts9
39	1.59389e-13	1.88615	0.27	0.099	3.39021e-09	CapEC3	Cadps2
40	1.0886e-15	1.70573	0.351	0.153	2.31545e-11	CapEC3	Cemip2
41	4.72257e-10	1.56405	0.305	0.156	1.00449e-05	CapEC3	Acer2
42	1.35878e-12	1.55294	0.436	0.246	2.89012e-08	CapEC3	Bmp6	Bone morphogenetic protein 6
43	2.23796e-13	1.48333	0.402	0.219	4.76014e-09	CapEC3	Tek
44	2.88479e-06	1.37158	0.413	0.294	0.0613596	CapEC3	Aff1
45	6.45161e-07	1.34022	0.483	0.387	0.0137226	CapEC3	Pde3a
46	7.21172e-13	2.76852	0.653	0.662	1.53393e-08	CapEC4	Sftpc	pulmonary-associated surfactant protein C (SPC)
47	0.00751302	1.65427	0.195	0.391	1	CapEC4	Sap30l	Sin3A Associated†Protein†30
48	0.00216552	1.6217	0.237	0.504	1	CapEC4	Cript	Cysteine-rich PDZ-binding protein
49	0.000604976	1.61413	0.119	0.307	1	CapEC4	Slirp	SRA Stem-Loop Interacting RNA Binding†Protein				regulation of mitochondrial†DNA†(mtDNA)†gene expression
50	0.00014708	1.4917	0.136	0.362	1	CapEC4	1810058I24Rik
51	0.00121129	1.4847	0.102	0.266	1	CapEC4	Ppp1r14b
52	0.00205384	1.47816	0.127	0.301	1	CapEC4	Pfdn1	a member of the prefoldin beta subunit family
53	0.00373537	1.4731	0.153	0.332	1	CapEC4	Plin2	†perilipin 2
54	2.06432e-05	1.46576	0.627	0.879	0.439081	CapEC4	Rps24	Ribosomal†Protein†S24
55	3.50007e-17	1.46169	0.881	0.962	7.44466e-13	CapEC4	AY036118
56	0.00456329	1.45794	0.195	0.412	1	CapEC4	Sod2	Manganese superoxide dismutase 2			critical component of the mitochondrial pathway for detoxification†
57	0.00925019	1.44266	0.212	0.42	1	CapEC4	Adh5	alcohol dehydrogenase
58	0.000225075	1.41304	0.161	0.402	1	CapEC4	Hmgn1	High Mobility Group Nucleosome Binding Domain 1
59	0.000140863	1.41242	0.195	0.478	1	CapEC4	Mrps33	Mitochondrial Ribosomal†Protein†S33
60	0.00543586	1.40981	0.127	0.281	1	CapEC4	Abhd17a	abhydrolase domain containing 17A

## Sheet: Sup Table 3 
ID	Description	GeneRatio	BgRatio	pvalue	geneID	Count
GO:0031400	negative regulation of protein modification process	15/113	473/28891	5.45303e-10	Myadm/Jun/Prkcg/Bdkrb2/Dusp1/Gadd45g/Socs3/Ppp1r15a/Gprc5a/Taf7/Irf1/Dcun1d3/Hexim1/Hmgcr/Spry4	15
GO:0001933	negative regulation of protein phosphorylation	13/113	342/28891	9.4681e-10	Myadm/Jun/Bdkrb2/Dusp1/Gadd45g/Socs3/Ppp1r15a/Gprc5a/Taf7/Irf1/Hexim1/Hmgcr/Spry4	13
GO:0042326	negative regulation of phosphorylation	13/113	372/28891	2.61211e-09	Myadm/Jun/Bdkrb2/Dusp1/Gadd45g/Socs3/Ppp1r15a/Gprc5a/Taf7/Irf1/Hexim1/Hmgcr/Spry4	13
GO:0010563	negative regulation of phosphorus metabolic process	13/113	430/28891	1.46553e-08	Myadm/Jun/Bdkrb2/Dusp1/Gadd45g/Socs3/Ppp1r15a/Gprc5a/Taf7/Irf1/Hexim1/Hmgcr/Spry4	13
GO:0045936	negative regulation of phosphate metabolic process	13/113	430/28891	1.46553e-08	Myadm/Jun/Bdkrb2/Dusp1/Gadd45g/Socs3/Ppp1r15a/Gprc5a/Taf7/Irf1/Hexim1/Hmgcr/Spry4	13
GO:0097191	extrinsic apoptotic signaling pathway	10/113	242/28891	4.12149e-08	Serpine1/Atf3/Timp3/Mcl1/Nfkbiz/Ar/Il1a/Ripk1/Icam1/Tnfrsf10b	10
GO:0032496	response to lipopolysaccharide	12/113	401/28891	6.07807e-08	Serpine1/Zfp36/Sbno2/Nfkbiz/Rps6ka3/Litaf/Nr4a1/Il1a/Arid5a/Fosl2/Cx3cr1/Cebpb	12
GO:0002237	response to molecule of bacterial origin	12/113	421/28891	1.02961e-07	Serpine1/Zfp36/Sbno2/Nfkbiz/Rps6ka3/Litaf/Nr4a1/Il1a/Arid5a/Fosl2/Cx3cr1/Cebpb	12
GO:0043618	regulation of transcription from RNA polymerase II promoter in response to stress	5/113	37/28891	3.30242e-07	Egr1/Atf3/Jun/Ppp1r15a/Cebpb	5
GO:0045765	regulation of angiogenesis	10/113	307/28891	3.75026e-07	Serpine1/Klf4/Plk2/Rhoj/Rhob/Ppp1r15a/Il1a/Adam12/Cx3cr1/Lrg1	10
GO:1901342	regulation of vasculature development	10/113	311/28891	4.22155e-07	Serpine1/Klf4/Plk2/Rhoj/Rhob/Ppp1r15a/Il1a/Adam12/Cx3cr1/Lrg1	10
GO:0043620	regulation of DNA-templated transcription in response to stress	5/113	42/28891	6.34522e-07	Egr1/Atf3/Jun/Ppp1r15a/Cebpb	5
GO:2001234	negative regulation of apoptotic signaling pathway	9/113	253/28891	7.10218e-07	Serpine1/Plaur/Bdkrb2/Mcl1/Ier3/Ar/Ripk1/Icam1/Cx3cr1	9
GO:0070372	regulation of ERK1 and ERK2 cascade	10/113	343/28891	1.02714e-06	Atf3/Timp3/Klf4/Jun/Dusp1/Il1a/Icam1/Gpnmb/Akap12/Hmgcr	10
GO:2001233	regulation of apoptotic signaling pathway	11/113	437/28891	1.21952e-06	Serpine1/Atf3/Plaur/Timp3/Bdkrb2/Mcl1/Ier3/Ar/Ripk1/Icam1/Cx3cr1	11
GO:0030316	osteoclast differentiation	7/113	138/28891	1.23332e-06	Fos/Junb/Sbno2/Fosl2/Tnfrsf11b/Cebpb/Tob2	7
GO:0002573	myeloid leukocyte differentiation	9/113	272/28891	1.29444e-06	Fos/Junb/Jun/Sbno2/Ripk1/Fosl2/Tnfrsf11b/Cebpb/Tob2	9
GO:0070371	ERK1 and ERK2 cascade	10/113	367/28891	1.88483e-06	Atf3/Timp3/Klf4/Jun/Dusp1/Il1a/Icam1/Gpnmb/Akap12/Hmgcr	10
GO:0140747	regulation of ncRNA transcription	6/113	95/28891	2.05054e-06	Egr1/Fos/Klf4/Jun/Ar/Ippk	6
GO:0042088	T-helper 1 type immune response	5/113	53/28891	2.06848e-06	Nfkbiz/Gadd45g/Arid5a/Irf1/Bcl3	5
GO:1902895	positive regulation of miRNA transcription	5/113	53/28891	2.06848e-06	Egr1/Fos/Klf4/Jun/Ar	5
GO:0032680	regulation of tumor necrosis factor production	8/113	216/28891	2.23864e-06	Zfp36/Il1a/Ripk1/Arid5a/Gpnmb/Akap12/Bcl3/Cx3cr1	8
GO:0002042	cell migration involved in sprouting angiogenesis	5/113	54/28891	2.27247e-06	Klf4/Egr3/Plk2/Rhoj/Nr4a1	5
GO:1903555	regulation of tumor necrosis factor superfamily cytokine production	8/113	219/28891	2.48022e-06	Zfp36/Il1a/Ripk1/Arid5a/Gpnmb/Akap12/Bcl3/Cx3cr1	8
GO:0032640	tumor necrosis factor production	8/113	223/28891	2.83652e-06	Zfp36/Il1a/Ripk1/Arid5a/Gpnmb/Akap12/Bcl3/Cx3cr1	8
GO:0071706	tumor necrosis factor superfamily cytokine production	8/113	226/28891	3.13148e-06	Zfp36/Il1a/Ripk1/Arid5a/Gpnmb/Akap12/Bcl3/Cx3cr1	8
GO:2000630	positive regulation of miRNA metabolic process	5/113	59/28891	3.54189e-06	Egr1/Fos/Klf4/Jun/Ar	5
GO:0043523	regulation of neuron apoptotic process	9/113	310/28891	3.77484e-06	Egr1/Jun/Btg2/Prkcg/Mcl1/Nes/Ripk1/Cx3cr1/Cebpb	9
GO:0071222	cellular response to lipopolysaccharide	9/113	312/28891	3.97693e-06	Serpine1/Zfp36/Sbno2/Nfkbiz/Litaf/Il1a/Arid5a/Cx3cr1/Cebpb	9
GO:2001236	regulation of extrinsic apoptotic signaling pathway	7/113	171/28891	5.12959e-06	Serpine1/Atf3/Timp3/Mcl1/Ar/Ripk1/Icam1	7
GO:0071219	cellular response to molecule of bacterial origin	9/113	322/28891	5.13295e-06	Serpine1/Zfp36/Sbno2/Nfkbiz/Litaf/Il1a/Arid5a/Cx3cr1/Cebpb	9
GO:0010631	epithelial cell migration	9/113	328/28891	5.95645e-06	Serpine1/Klf4/Jun/Egr3/Plk2/Rhoj/Rhob/Nr4a1/Lrg1	9
GO:0090132	epithelium migration	9/113	330/28891	6.25499e-06	Serpine1/Klf4/Jun/Egr3/Plk2/Rhoj/Rhob/Nr4a1/Lrg1	9
GO:0090130	tissue migration	9/113	332/28891	6.56628e-06	Serpine1/Klf4/Jun/Egr3/Plk2/Rhoj/Rhob/Nr4a1/Lrg1	9
GO:0045766	positive regulation of angiogenesis	7/113	182/28891	7.71987e-06	Serpine1/Klf4/Rhob/Il1a/Adam12/Cx3cr1/Lrg1	7
GO:1904018	positive regulation of vasculature development	7/113	182/28891	7.71987e-06	Serpine1/Klf4/Rhob/Il1a/Adam12/Cx3cr1/Lrg1	7
GO:0051348	negative regulation of transferase activity	8/113	260/28891	8.75393e-06	Zfp36/Dusp1/Gadd45g/Gprc5a/Taf7/Hexim1/Hmgcr/Spry4	8
GO:0043409	negative regulation of MAPK cascade	7/113	187/28891	9.21338e-06	Atf3/Timp3/Klf4/Dusp8/Dusp1/Hmgcr/Spry4	7
GO:0071216	cellular response to biotic stimulus	9/113	349/28891	9.7929e-06	Serpine1/Zfp36/Sbno2/Nfkbiz/Litaf/Il1a/Arid5a/Cx3cr1/Cebpb	9
GO:1902893	regulation of miRNA transcription	5/113	73/28891	1.01739e-05	Egr1/Fos/Klf4/Jun/Ar	5
GO:0007159	leukocyte cell-cell adhesion	10/113	447/28891	1.06778e-05	Klf4/Egr3/Nfkbiz/Il1a/Icam1/Gpnmb/Irf1/Cx3cr1/Lrg1/Cebpb	10
GO:0045444	fat cell differentiation	8/113	270/28891	1.15102e-05	Creb5/Zfp36/Klf4/Nr4a1/Fosl2/Opa3/Lrg1/Cebpb	8
GO:0061614	miRNA transcription	5/113	75/28891	1.16181e-05	Egr1/Fos/Klf4/Jun/Ar	5
GO:1903706	regulation of hemopoiesis	10/113	452/28891	1.17551e-05	Fos/Zfp36/Jun/Egr3/Nfkbiz/Ripk1/Tnfrsf11b/Irf1/Cebpb/Tob2	10
GO:0045861	negative regulation of proteolysis	9/113	362/28891	1.30979e-05	Serpine1/Plaur/Timp3/Klf4/Prkcg/Rps6ka3/Ppp1r15a/Plau/Nr4a1	9
GO:0002040	sprouting angiogenesis	6/113	131/28891	1.31563e-05	Klf4/Egr3/Plk2/Rhoj/Nr4a1/Rspo3	6
GO:1902105	regulation of leukocyte differentiation	9/113	363/28891	1.33874e-05	Fos/Jun/Egr3/Nfkbiz/Ripk1/Tnfrsf11b/Irf1/Cebpb/Tob2	9
GO:0051402	neuron apoptotic process	9/113	369/28891	1.5242e-05	Egr1/Jun/Btg2/Prkcg/Mcl1/Nes/Ripk1/Cx3cr1/Cebpb	9
GO:0006469	negative regulation of protein kinase activity	7/113	204/28891	1.61978e-05	Dusp1/Gadd45g/Gprc5a/Taf7/Hexim1/Hmgcr/Spry4	7
GO:0001667	ameboidal-type cell migration	10/113	471/28891	1.675e-05	Serpine1/Klf4/Jun/Egr3/Plk2/Rhoj/Rhob/Nr4a1/Akap12/Lrg1	10
GO:0008625	extrinsic apoptotic signaling pathway via death domain receptors	5/113	82/28891	1.7972e-05	Serpine1/Atf3/Timp3/Icam1/Tnfrsf10b	5
GO:0030099	myeloid cell differentiation	10/113	480/28891	1.96929e-05	Fos/Zfp36/Junb/Jun/Sbno2/Ripk1/Fosl2/Tnfrsf11b/Cebpb/Tob2	10
GO:0051917	regulation of fibrinolysis	3/113	14/28891	2.05507e-05	Serpine1/Plaur/Plau	3
GO:0071895	odontoblast differentiation	3/113	14/28891	2.05507e-05	Serpine1/Map1b/Cebpb	3
GO:0098781	ncRNA transcription	6/113	142/28891	2.08008e-05	Egr1/Fos/Klf4/Jun/Ar/Ippk	6
GO:0007519	skeletal muscle tissue development	7/113	215/28891	2.2707e-05	Egr1/Fos/Atf3/Btg2/Nr4a1/Flnb/Hmgcr	7
GO:2000628	regulation of miRNA metabolic process	5/113	88/28891	2.53275e-05	Egr1/Fos/Klf4/Jun/Ar	5
GO:0045786	negative regulation of cell cycle	9/113	400/28891	2.87121e-05	Klf4/Btg2/Ier3/Rhob/Nr4a1/Plk3/Gpnmb/Dcun1d3/Hexim1	9
GO:0071277	cellular response to calcium ion	5/113	91/28891	2.97869e-05	Fos/Fosb/Junb/Jun/Jund	5
GO:0033673	negative regulation of kinase activity	7/113	225/28891	3.03666e-05	Dusp1/Gadd45g/Gprc5a/Taf7/Hexim1/Hmgcr/Spry4	7
GO:0060538	skeletal muscle organ development	7/113	227/28891	3.2128e-05	Egr1/Fos/Atf3/Btg2/Nr4a1/Flnb/Hmgcr	7
GO:0002761	regulation of myeloid leukocyte differentiation	6/113	154/28891	3.28594e-05	Fos/Jun/Ripk1/Tnfrsf11b/Cebpb/Tob2	6
GO:0007162	negative regulation of cell adhesion	8/113	315/28891	3.46887e-05	Serpine1/Klf4/Myadm/Dusp1/Gpnmb/Irf1/Cebpb/Spry4	8
GO:0050727	regulation of inflammatory response	9/113	411/28891	3.5456e-05	Serpine1/Zfp36/Sbno2/Nfkbiz/Ier3/Socs3/Ripk1/Cx3cr1/Cebpb	9
GO:0010755	regulation of plasminogen activation	3/113	17/28891	3.80641e-05	Serpine1/Plaur/Plau	3
GO:0045637	regulation of myeloid cell differentiation	7/113	237/28891	4.22453e-05	Fos/Zfp36/Jun/Ripk1/Tnfrsf11b/Cebpb/Tob2	7
GO:0071774	response to fibroblast growth factor	5/113	100/28891	4.68949e-05	Zfp36/Ier2/Egr3/Nr4a1/Spry4	5
GO:1902041	regulation of extrinsic apoptotic signaling pathway via death domain receptors	4/113	51/28891	4.81115e-05	Serpine1/Atf3/Timp3/Icam1	4
GO:0002064	epithelial cell development	7/113	242/28891	4.82073e-05	Vcl/Myadm/Ar/Il1a/Fosl2/Icam1/Flnb	7
GO:0035914	skeletal muscle cell differentiation	5/113	101/28891	4.91845e-05	Egr1/Fos/Atf3/Btg2/Nr4a1	5
GO:2001237	negative regulation of extrinsic apoptotic signaling pathway	5/113	102/28891	5.15596e-05	Serpine1/Mcl1/Ar/Ripk1/Icam1	5
GO:0010586	miRNA metabolic process	5/113	104/28891	5.65751e-05	Egr1/Fos/Klf4/Jun/Ar	5
GO:0030217	T cell differentiation	8/113	339/28891	5.81419e-05	Egr1/Egr3/Nfkbiz/Gadd45g/Il1a/Fosl2/Irf1/Bcl3	8
GO:0061756	leukocyte adhesion to vascular endothelial cell	4/113	54/28891	6.03385e-05	Klf4/Icam1/Cx3cr1/Lrg1	4
GO:0042730	fibrinolysis	3/113	22/28891	8.49833e-05	Serpine1/Plaur/Plau	3
GO:0001890	placenta development	6/113	184/28891	8.83752e-05	Serpine1/Junb/Socs3/Pcdh12/Rspo3/Cebpb	6
GO:0010951	negative regulation of endopeptidase activity	6/113	184/28891	8.83752e-05	Serpine1/Plaur/Timp3/Klf4/Rps6ka3/Nr4a1	6
GO:0002544	chronic inflammatory response	3/113	23/28891	9.74525e-05	Nfkbiz/Cx3cr1/Cebpb	3
GO:0001892	embryonic placenta development	5/113	118/28891	0.000103066	Junb/Socs3/Pcdh12/Rspo3/Cebpb	5
GO:0060711	labyrinthine layer development	4/113	62/28891	0.000103903	Junb/Socs3/Pcdh12/Rspo3	4
GO:0000302	response to reactive oxygen species	6/113	195/28891	0.000121503	Fos/Jun/Rhob/Ripk1/Kdm6b/Plk3	6
GO:0043534	blood vessel endothelial cell migration	5/113	124/28891	0.000130187	Klf4/Egr3/Plk2/Rhoj/Nr4a1	5
GO:1902075	cellular response to salt	6/113	202/28891	0.000147257	Egr1/Fos/Fosb/Junb/Jun/Jund	6
GO:2000134	negative regulation of G1/S transition of mitotic cell cycle	4/113	68/28891	0.000148976	Klf4/Plk3/Gpnmb/Dcun1d3	4
GO:0070613	regulation of protein processing	4/113	69/28891	0.000157669	Serpine1/Plaur/Ppp1r15a/Plau	4
GO:0031639	plasminogen activation	3/113	27/28891	0.000159129	Serpine1/Plaur/Plau	3
GO:0046426	negative regulation of receptor signaling pathway via JAK-STAT	3/113	27/28891	0.000159129	Socs3/Irf1/Bcl3	3
GO:0002286	T cell activation involved in immune response	5/113	130/28891	0.000162467	Nfkbiz/Gadd45g/Icam1/Irf1/Bcl3	5
GO:0035710	CD4-positive, alpha-beta T cell activation	5/113	131/28891	0.000168392	Nfkbiz/Gadd45g/Irf1/Bcl3/Cebpb	5
GO:0045063	T-helper 1 cell differentiation	3/113	28/28891	0.000177718	Nfkbiz/Gadd45g/Irf1	3
GO:0043524	negative regulation of neuron apoptotic process	6/113	210/28891	0.000181793	Jun/Btg2/Prkcg/Nes/Cx3cr1/Cebpb	6
GO:1903317	regulation of protein maturation	4/113	73/28891	0.000196139	Serpine1/Plaur/Ppp1r15a/Plau	4
GO:1902107	positive regulation of leukocyte differentiation	6/113	213/28891	0.000196279	Fos/Jun/Egr3/Nfkbiz/Ripk1/Irf1	6
GO:1903708	positive regulation of hemopoiesis	6/113	213/28891	0.000196279	Fos/Jun/Egr3/Nfkbiz/Ripk1/Irf1	6
GO:0010955	negative regulation of protein processing	3/113	29/28891	0.00019766	Serpine1/Ppp1r15a/Plau	3
GO:1903318	negative regulation of protein maturation	3/113	29/28891	0.00019766	Serpine1/Ppp1r15a/Plau	3
GO:1903037	regulation of leukocyte cell-cell adhesion	8/113	407/28891	0.000204477	Klf4/Egr3/Nfkbiz/Il1a/Icam1/Gpnmb/Irf1/Cebpb	8
GO:0048771	tissue remodeling	6/113	215/28891	0.000206433	Klf6/Il1a/Fosl2/Gpnmb/Tnfrsf11b/Rspo3	6
GO:0042093	T-helper cell differentiation	4/113	74/28891	0.000206726	Nfkbiz/Gadd45g/Irf1/Bcl3	4
GO:0003158	endothelium development	5/113	137/28891	0.000207486	Vcl/Myadm/Rhob/Kdm6b/Icam1	5
GO:0046632	alpha-beta T cell differentiation	5/113	138/28891	0.000214621	Nfkbiz/Gadd45g/Fosl2/Irf1/Bcl3	5
GO:0002294	CD4-positive, alpha-beta T cell differentiation involved in immune response	4/113	75/28891	0.000217718	Nfkbiz/Gadd45g/Irf1/Bcl3	4
GO:0032677	regulation of interleukin-8 production	4/113	75/28891	0.000217718	Serpine1/Klf4/Ripk1/Bcl3	4
GO:1904893	negative regulation of receptor signaling pathway via STAT	3/113	30/28891	0.000218997	Socs3/Irf1/Bcl3	3
GO:0002293	alpha-beta T cell differentiation involved in immune response	4/113	76/28891	0.000229124	Nfkbiz/Gadd45g/Irf1/Bcl3	4
GO:0032637	interleukin-8 production	4/113	76/28891	0.000229124	Serpine1/Klf4/Ripk1/Bcl3	4
GO:1902807	negative regulation of cell cycle G1/S phase transition	4/113	76/28891	0.000229124	Klf4/Plk3/Gpnmb/Dcun1d3	4
GO:0046631	alpha-beta T cell activation	6/113	221/28891	0.0002394	Nfkbiz/Gadd45g/Fosl2/Irf1/Bcl3/Cebpb	6
GO:0002287	alpha-beta T cell activation involved in immune response	4/113	77/28891	0.000240955	Nfkbiz/Gadd45g/Irf1/Bcl3	4
GO:0034614	cellular response to reactive oxygen species	5/113	145/28891	0.000269939	Fos/Jun/Rhob/Ripk1/Kdm6b	5
GO:0051592	response to calcium ion	5/113	147/28891	0.000287569	Fos/Fosb/Junb/Jun/Jund	5
GO:0043154	negative regulation of cysteine-type endopeptidase activity involved in apoptotic process	4/113	81/28891	0.0002927	Plaur/Klf4/Rps6ka3/Nr4a1	4
GO:0071347	cellular response to interleukin-1	4/113	81/28891	0.0002927	Egr1/Serpine1/Irf1/Cebpb	4
GO:0043542	endothelial cell migration	6/113	231/28891	0.000303427	Klf4/Egr3/Plk2/Rhoj/Rhob/Nr4a1	6
GO:0002292	T cell differentiation involved in immune response	4/113	83/28891	0.000321357	Nfkbiz/Gadd45g/Irf1/Bcl3	4
GO:0018105	peptidyl-serine phosphorylation	7/113	331/28891	0.000332711	Plk2/Prkcg/Bdkrb2/Rps6ka3/Ppp1r15a/Mast4/Ripk1	7
GO:0070373	negative regulation of ERK1 and ERK2 cascade	4/113	85/28891	0.000351971	Atf3/Timp3/Klf4/Dusp1	4
GO:0070374	positive regulation of ERK1 and ERK2 cascade	6/113	239/28891	0.000363735	Jun/Il1a/Icam1/Gpnmb/Akap12/Hmgcr	6
GO:0090025	regulation of monocyte chemotaxis	3/113	36/28891	0.000378613	Serpine1/Dusp1/Cx3cr1	3
GO:0045930	negative regulation of mitotic cell cycle	6/113	243/28891	0.000397211	Klf4/Btg2/Ier3/Plk3/Gpnmb/Dcun1d3	6
GO:0018209	peptidyl-serine modification	7/113	343/28891	0.000411806	Plk2/Prkcg/Bdkrb2/Rps6ka3/Ppp1r15a/Mast4/Ripk1	7
GO:0048608	reproductive structure development	7/113	343/28891	0.000411806	Serpine1/Plaur/Ar/Il1a/Icam1/Tiparp/Cebpb	7
GO:1902074	response to salt	7/113	343/28891	0.000411806	Egr1/Fos/Fosb/Junb/Jun/Prkcg/Jund	7
GO:2000117	negative regulation of cysteine-type endopeptidase activity	4/113	90/28891	0.000437563	Plaur/Klf4/Rps6ka3/Nr4a1	4
GO:0061458	reproductive system development	7/113	347/28891	0.000441279	Serpine1/Plaur/Ar/Il1a/Icam1/Tiparp/Cebpb	7
GO:0051403	stress-activated MAPK cascade	6/113	248/28891	0.000442391	Zfp36/Dusp1/Gadd45g/Il1a/Ripk1/Hmgcr	6
GO:0010634	positive regulation of epithelial cell migration	5/113	162/28891	0.000449147	Serpine1/Jun/Plk2/Rhoj/Rhob	5
GO:0010632	regulation of epithelial cell migration	6/113	250/28891	0.000461546	Serpine1/Klf4/Jun/Plk2/Rhoj/Rhob	6
GO:0030216	keratinocyte differentiation	5/113	163/28891	0.000461931	Zfp36/Nfkbiz/Il1a/Fosl2/Flnb	5
GO:0090049	regulation of cell migration involved in sprouting angiogenesis	3/113	39/28891	0.000480497	Klf4/Plk2/Rhoj	3
GO:0009913	epidermal cell differentiation	6/113	252/28891	0.000481343	Zfp36/Klf4/Nfkbiz/Il1a/Fosl2/Flnb	6
GO:0051346	negative regulation of hydrolase activity	7/113	356/28891	0.000513777	Serpine1/Plaur/Timp3/Klf4/Rps6ka3/Ppp1r15a/Nr4a1	7
GO:0031099	regeneration	5/113	167/28891	0.000515831	Serpine1/Klf4/Jun/Plau/Cebpb	5
GO:0043525	positive regulation of neuron apoptotic process	4/113	94/28891	0.00051599	Egr1/Jun/Mcl1/Ripk1	4
GO:0010466	negative regulation of peptidase activity	6/113	257/28891	0.000533737	Serpine1/Plaur/Timp3/Klf4/Rps6ka3/Nr4a1	6
GO:0045670	regulation of osteoclast differentiation	4/113	95/28891	0.00053706	Fos/Tnfrsf11b/Cebpb/Tob2	4
GO:0007249	canonical NF-kappaB signal transduction	6/113	258/28891	0.000544729	Akap13/Il1a/Ripk1/Irf1/Bcl3/Cx3cr1	6
GO:0008406	gonad development	6/113	259/28891	0.000555896	Serpine1/Ar/Il1a/Icam1/Tiparp/Cebpb	6
GO:0070555	response to interleukin-1	4/113	96/28891	0.000558734	Egr1/Serpine1/Irf1/Cebpb	4
GO:0031098	stress-activated protein kinase signaling cascade	6/113	261/28891	0.000578763	Zfp36/Dusp1/Gadd45g/Il1a/Ripk1/Hmgcr	6
GO:0044344	cellular response to fibroblast growth factor stimulus	4/113	97/28891	0.000581023	Zfp36/Egr3/Nr4a1/Spry4	4
GO:0045137	development of primary sexual characteristics	6/113	263/28891	0.000602355	Serpine1/Ar/Il1a/Icam1/Tiparp/Cebpb	6
GO:0030856	regulation of epithelial cell differentiation	5/113	173/28891	0.000605382	Serpine1/Zfp36/Vcl/Il1a/Cebpb	5
GO:0043367	CD4-positive, alpha-beta T cell differentiation	4/113	99/28891	0.000627484	Nfkbiz/Gadd45g/Irf1/Bcl3	4
GO:0042176	regulation of protein catabolic process	7/113	369/28891	0.00063495	Timp3/Plk2/Prkcg/Ier3/Plk3/Tiparp/Hmgcr	7
GO:0032102	negative regulation of response to external stimulus	8/113	485/28891	0.000654328	Serpine1/Plaur/Zfp36/Dusp1/Ier3/Socs3/Plau/Cx3cr1	8
GO:0030098	lymphocyte differentiation	8/113	486/28891	0.000663147	Egr1/Egr3/Nfkbiz/Gadd45g/Il1a/Fosl2/Irf1/Bcl3	8
GO:0051918	negative regulation of fibrinolysis	2/113	10/28891	0.000668493	Serpine1/Plau	2
GO:0001938	positive regulation of endothelial cell proliferation	4/113	104/28891	0.000755076	Jun/Egr3/Nr4a1/Lrg1	4
GO:1901991	negative regulation of mitotic cell cycle phase transition	5/113	182/28891	0.000760956	Klf4/Ier3/Plk3/Gpnmb/Dcun1d3	5
GO:0007517	muscle organ development	7/113	382/28891	0.000777811	Egr1/Fos/Atf3/Btg2/Nr4a1/Flnb/Hmgcr	7
GO:0030195	negative regulation of blood coagulation	3/113	46/28891	0.000782394	Serpine1/Plaur/Plau	3
GO:0034115	negative regulation of heterotypic cell-cell adhesion	2/113	11/28891	0.000814959	Klf4/Myadm	2
GO:0070587	regulation of cell-cell adhesion involved in gastrulation	2/113	11/28891	0.000814959	Klf4/Myadm	2
GO:1990440	positive regulation of transcription from RNA polymerase II promoter in response to endoplasmic reticulum stress	2/113	11/28891	0.000814959	Atf3/Cebpb	2
GO:0042789	mRNA transcription by RNA polymerase II	3/113	47/28891	0.00083337	Nfkbiz/Taf7/Atf1	3
GO:0060563	neuroepithelial cell differentiation	3/113	47/28891	0.00083337	Serpine1/Map1b/Cebpb	3
GO:1900047	negative regulation of hemostasis	3/113	47/28891	0.00083337	Serpine1/Plaur/Plau	3
GO:0007369	gastrulation	5/113	186/28891	0.000838942	Klf4/Myadm/Dusp1/Kdm6b/Pofut2	5
GO:0071248	cellular response to metal ion	5/113	187/28891	0.000859337	Fos/Fosb/Junb/Jun/Jund	5
GO:0071901	negative regulation of protein serine/threonine kinase activity	4/113	109/28891	0.0009	Dusp1/Hexim1/Hmgcr/Spry4	4
GO:0050819	negative regulation of coagulation	3/113	49/28891	0.000941541	Serpine1/Plaur/Plau	3
GO:0070262	peptidyl-serine dephosphorylation	2/113	12/28891	0.000975453	Dusp1/Ppp1r15a	2
GO:0070586	cell-cell adhesion involved in gastrulation	2/113	12/28891	0.000975453	Klf4/Myadm	2
GO:0048660	regulation of smooth muscle cell proliferation	5/113	193/28891	0.000989563	Egr1/Timp3/Klf4/Jun/Hmgcr	5
GO:0042092	type 2 immune response	3/113	50/28891	0.0009988	Fosl2/Irf1/Bcl3	3
GO:0042116	macrophage activation	4/113	113/28891	0.00102925	Jun/Jund/Sbno2/Cx3cr1	4
GO:0001659	temperature homeostasis	5/113	195/28891	0.00103607	Egr1/Gadd45g/Il1a/Kdm6b/Cebpb	5
GO:0061028	establishment of endothelial barrier	3/113	51/28891	0.00105822	Vcl/Myadm/Icam1	3
GO:0009299	mRNA transcription	3/113	52/28891	0.00111983	Nfkbiz/Taf7/Atf1	3
GO:0010225	response to UV-C	2/113	13/28891	0.00114986	Bcl3/Dcun1d3	2
GO:0042532	negative regulation of tyrosine phosphorylation of STAT protein	2/113	13/28891	0.00114986	Socs3/Irf1	2
GO:0060213	positive regulation of nuclear-transcribed mRNA poly(A) tail shortening	2/113	13/28891	0.00114986	Zfp36/Btg2	2
GO:0045446	endothelial cell differentiation	4/113	118/28891	0.00120849	Vcl/Myadm/Kdm6b/Icam1	4
GO:0048659	smooth muscle cell proliferation	5/113	202/28891	0.00121169	Egr1/Timp3/Klf4/Jun/Hmgcr	5
GO:0008637	apoptotic mitochondrial changes	4/113	120/28891	0.00128594	Plaur/Jun/Mcl1/Ier3	4
GO:0032872	regulation of stress-activated MAPK cascade	5/113	206/28891	0.00132143	Dusp1/Gadd45g/Il1a/Ripk1/Hmgcr	5
GO:0032717	negative regulation of interleukin-8 production	2/113	14/28891	0.00133808	Klf4/Bcl3	2
GO:0060670	branching involved in labyrinthine layer morphogenesis	2/113	14/28891	0.00133808	Socs3/Rspo3	2
GO:0097709	connective tissue replacement	2/113	14/28891	0.00133808	Klf6/Il1a	2
GO:0019083	viral transcription	3/113	56/28891	0.00138875	Zfp36/Jun/Hexim1	3
GO:0038066	p38MAPK cascade	3/113	56/28891	0.00138875	Zfp36/Dusp1/Gadd45g	3
GO:0022408	negative regulation of cell-cell adhesion	5/113	209/28891	0.00140843	Klf4/Myadm/Gpnmb/Irf1/Cebpb	5
GO:0070302	regulation of stress-activated protein kinase signaling cascade	5/113	210/28891	0.00143835	Dusp1/Gadd45g/Il1a/Ripk1/Hmgcr	5
GO:0070661	leukocyte proliferation	7/113	425/28891	0.00143946	Junb/Nfkbiz/Il1a/Fosl2/Gpnmb/Irf1/Cebpb	7
GO:0050678	regulation of epithelial cell proliferation	7/113	426/28891	0.00145886	Zfp36/Jun/Egr3/Plau/Ar/Nr4a1/Lrg1	7
GO:0050732	negative regulation of peptidyl-tyrosine phosphorylation	3/113	57/28891	0.00146176	Socs3/Gprc5a/Irf1	3
GO:1990823	response to leukemia inhibitory factor	6/113	313/28891	0.00147631	Klf4/Sbno2/Socs3/Fosl2/Icam1/Spry4	6
GO:0032602	chemokine production	4/113	126/28891	0.00153904	Egr1/Klf4/Nfkbiz/Fosl2	4
GO:0060211	regulation of nuclear-transcribed mRNA poly(A) tail shortening	2/113	15/28891	0.00154	Zfp36/Btg2	2
GO:0060742	epithelial cell differentiation involved in prostate gland development	2/113	15/28891	0.00154	Plaur/Ar	2
GO:2000318	positive regulation of T-helper 17 type immune response	2/113	15/28891	0.00154	Nfkbiz/Arid5a	2
GO:0062197	cellular response to chemical stress	6/113	316/28891	0.00154934	Fos/Jun/Bdkrb2/Rhob/Ripk1/Kdm6b	6
GO:0010038	response to metal ion	6/113	320/28891	0.00165096	Fos/Fosb/Junb/Jun/Jund/Il1a	6
GO:0051090	regulation of DNA-binding transcription factor activity	7/113	436/28891	0.00166437	Klf4/Jund/Ar/Ripk1/Icam1/Bcl3/Cx3cr1	7
GO:1902043	positive regulation of extrinsic apoptotic signaling pathway via death domain receptors	2/113	16/28891	0.00175551	Atf3/Timp3	2
GO:0043407	negative regulation of MAP kinase activity	3/113	61/28891	0.00177771	Dusp1/Hmgcr/Spry4	3
GO:0097193	intrinsic apoptotic signaling pathway	6/113	327/28891	0.00184091	Plaur/Bdkrb2/Mcl1/Ier3/Bcl3/Cebpb	6
GO:0070301	cellular response to hydrogen peroxide	3/113	62/28891	0.00186282	Rhob/Ripk1/Kdm6b	3
GO:0042058	regulation of epidermal growth factor receptor signaling pathway	3/113	63/28891	0.00195043	Plaur/Gprc5a/Ptpn12	3
GO:2001238	positive regulation of extrinsic apoptotic signaling pathway	3/113	63/28891	0.00195043	Atf3/Timp3/Ripk1	3
GO:0007611	learning or memory	6/113	331/28891	0.00195664	Egr1/Jun/Btg2/Plk2/Cx3cr1/Hmgcr	6
GO:0003334	keratinocyte development	2/113	17/28891	0.0019845	Fosl2/Flnb	2
GO:0060148	positive regulation of post-transcriptional gene silencing	2/113	17/28891	0.0019845	Zfp36/Ripk1	2
GO:1900370	positive regulation of post-transcriptional gene silencing by RNA	2/113	17/28891	0.0019845	Zfp36/Ripk1	2
GO:2000637	positive regulation of miRNA-mediated gene silencing	2/113	17/28891	0.0019845	Zfp36/Ripk1	2
GO:0019221	cytokine-mediated signaling pathway	7/113	450/28891	0.0019892	Egr1/Nfkbiz/Klf6/Il1a/Ripk1/Irf1/Cx3cr1	7
GO:0002366	leukocyte activation involved in immune response	6/113	333/28891	0.00201654	Sbno2/Nfkbiz/Gadd45g/Icam1/Irf1/Bcl3	6
GO:0002285	lymphocyte activation involved in immune response	5/113	227/28891	0.0020219	Nfkbiz/Gadd45g/Icam1/Irf1/Bcl3	5
GO:0043616	keratinocyte proliferation	3/113	64/28891	0.00204057	Zfp36/Nfkbiz/Lrg1	3
GO:0010810	regulation of cell-substrate adhesion	5/113	228/28891	0.00206089	Serpine1/Vcl/Myadm/Plau/Spry4	5
GO:0007548	sex differentiation	6/113	335/28891	0.00207781	Serpine1/Ar/Il1a/Icam1/Tiparp/Cebpb	6
GO:0044772	mitotic cell cycle phase transition	7/113	454/28891	0.00209049	Klf4/Plk2/Ier3/Nes/Plk3/Gpnmb/Dcun1d3	7
GO:0002548	monocyte chemotaxis	3/113	65/28891	0.00213326	Serpine1/Dusp1/Cx3cr1	3
GO:0002263	cell activation involved in immune response	6/113	337/28891	0.00214048	Sbno2/Nfkbiz/Gadd45g/Icam1/Irf1/Bcl3	6
GO:0032874	positive regulation of stress-activated MAPK cascade	4/113	139/28891	0.00220269	Gadd45g/Il1a/Ripk1/Hmgcr	4
GO:0030193	regulation of blood coagulation	3/113	66/28891	0.00222852	Serpine1/Plaur/Plau	3
GO:0043588	skin development	6/113	340/28891	0.00223716	Zfp36/Klf4/Nfkbiz/Il1a/Fosl2/Flnb	6
GO:0009991	response to extracellular stimulus	7/113	460/28891	0.00224986	Fos/Atf3/Zfp36/Jun/Prkcg/Nfkbiz/Slc25a25	7
GO:0000082	G1/S transition of mitotic cell cycle	5/113	233/28891	0.00226413	Klf4/Plk2/Plk3/Gpnmb/Dcun1d3	5
GO:0032609	type II interferon production	4/113	141/28891	0.00231981	Nfkbiz/Gadd45g/Arid5a/Bcl3	4
GO:0070304	positive regulation of stress-activated protein kinase signaling cascade	4/113	141/28891	0.00231981	Gadd45g/Il1a/Ripk1/Hmgcr	4
GO:0001836	release of cytochrome c from mitochondria	3/113	67/28891	0.00232639	Plaur/Jun/Mcl1	3
GO:0050679	positive regulation of epithelial cell proliferation	5/113	235/28891	0.00234938	Jun/Egr3/Ar/Nr4a1/Lrg1	5
GO:0002224	toll-like receptor signaling pathway	3/113	68/28891	0.00242689	Nfkbiz/Rps6ka3/Irf1	3
GO:0061045	negative regulation of wound healing	3/113	68/28891	0.00242689	Serpine1/Plaur/Plau	3
GO:1900046	regulation of hemostasis	3/113	68/28891	0.00242689	Serpine1/Plaur/Plau	3
GO:0032760	positive regulation of tumor necrosis factor production	4/113	143/28891	0.00244115	Il1a/Ripk1/Arid5a/Akap12	4
GO:0032897	negative regulation of viral transcription	2/113	19/28891	0.00248251	Zfp36/Hexim1	2
GO:1901184	regulation of ERBB signaling pathway	3/113	69/28891	0.00253004	Plaur/Gprc5a/Ptpn12	3
GO:0009895	negative regulation of catabolic process	6/113	349/28891	0.00254703	Zfp36/Timp3/Prkcg/Mcl1/Ier3/Hmgcr	6
GO:1903557	positive regulation of tumor necrosis factor superfamily cytokine production	4/113	145/28891	0.00256679	Il1a/Ripk1/Arid5a/Akap12	4
GO:0060348	bone development	5/113	242/28891	0.00266621	Timp3/Akap13/Pls3/Fosl2/Opa3	5
GO:0034599	cellular response to oxidative stress	5/113	243/28891	0.00271388	Fos/Jun/Rhob/Ripk1/Kdm6b	5
GO:0022409	positive regulation of cell-cell adhesion	6/113	354/28891	0.00273255	Plaur/Egr3/Nfkbiz/Il1a/Icam1/Irf1	6
GO:0001885	endothelial cell development	3/113	71/28891	0.00274437	Vcl/Myadm/Icam1	3
GO:0050818	regulation of coagulation	3/113	71/28891	0.00274437	Serpine1/Plaur/Plau	3
GO:0060612	adipose tissue development	3/113	71/28891	0.00274437	Creb5/Fosl2/Slc25a25	3
GO:0036003	positive regulation of transcription from RNA polymerase II promoter in response to stress	2/113	20/28891	0.00275132	Atf3/Cebpb	2
GO:0090036	regulation of protein kinase C signaling	2/113	20/28891	0.00275132	Myadm/Akap12	2
GO:0031638	zymogen activation	3/113	72/28891	0.00285561	Serpine1/Plaur/Plau	3
GO:0002065	columnar/cuboidal epithelial cell differentiation	4/113	150/28891	0.00290019	Serpine1/Klf4/Map1b/Cebpb	4
GO:0071560	cellular response to transforming growth factor beta stimulus	5/113	248/28891	0.00296154	Serpine1/Fos/Jun/Nfkbiz/Lrg1	5
GO:0052548	regulation of endopeptidase activity	6/113	360/28891	0.00296838	Serpine1/Plaur/Timp3/Klf4/Rps6ka3/Nr4a1	6
GO:0002685	regulation of leukocyte migration	5/113	249/28891	0.00301297	Serpine1/Dusp1/Il1a/Icam1/Cx3cr1	5
GO:0035994	response to muscle stretch	2/113	21/28891	0.00303318	Fos/Jun	2
GO:0045064	T-helper 2 cell differentiation	2/113	21/28891	0.00303318	Irf1/Bcl3	2
GO:0045624	positive regulation of T-helper cell differentiation	2/113	21/28891	0.00303318	Nfkbiz/Irf1	2
GO:0051546	keratinocyte migration	2/113	21/28891	0.00303318	Serpine1/Lrg1	2
GO:0090050	positive regulation of cell migration involved in sprouting angiogenesis	2/113	21/28891	0.00303318	Plk2/Rhoj	2
GO:0045428	regulation of nitric oxide biosynthetic process	3/113	74/28891	0.00308632	Klf4/Icam1/Cx3cr1	3
GO:0001936	regulation of endothelial cell proliferation	4/113	153/28891	0.00311383	Jun/Egr3/Nr4a1/Lrg1	4
GO:1903038	negative regulation of leukocyte cell-cell adhesion	4/113	153/28891	0.00311383	Klf4/Gpnmb/Irf1/Cebpb	4
GO:0071559	response to transforming growth factor beta	5/113	252/28891	0.00317112	Serpine1/Fos/Jun/Nfkbiz/Lrg1	5
GO:0002763	positive regulation of myeloid leukocyte differentiation	3/113	75/28891	0.00320585	Fos/Jun/Ripk1	3
GO:0048545	response to steroid hormone	5/113	253/28891	0.00322515	Zfp36/Akap13/Ar/Fosl2/Taf7	5
GO:0002460	adaptive immune response based on somatic recombination of immune receptors built from immunoglobulin superfamily domains	7/113	491/28891	0.00322836	Nfkbiz/Gadd45g/Arid5a/Fosl2/Icam1/Irf1/Bcl3	7
GO:0060009	Sertoli cell development	2/113	22/28891	0.003328	Il1a/Icam1	2
GO:0019080	viral gene expression	3/113	76/28891	0.00332818	Zfp36/Jun/Hexim1	3
GO:0032623	interleukin-2 production	3/113	76/28891	0.00332818	Zfp36/Il1a/Fosl2	3
GO:0051092	positive regulation of NF-kappaB transcription factor activity	4/113	156/28891	0.00333797	Ar/Ripk1/Icam1/Cx3cr1	4
GO:0071887	leukocyte apoptotic process	4/113	157/28891	0.00341506	Nfkbiz/Ripk1/Plekho2/Bcl3	4
GO:0050890	cognition	6/113	371/28891	0.00343989	Egr1/Jun/Btg2/Plk2/Cx3cr1/Hmgcr	6
GO:0080164	regulation of nitric oxide metabolic process	3/113	77/28891	0.00345334	Klf4/Icam1/Cx3cr1	3
GO:0071241	cellular response to inorganic substance	5/113	258/28891	0.00350528	Fos/Fosb/Junb/Jun/Jund	5
GO:0038034	signal transduction in absence of ligand	3/113	78/28891	0.00358134	Mcl1/Il1a/Ripk1	3
GO:0097192	extrinsic apoptotic signaling pathway in absence of ligand	3/113	78/28891	0.00358134	Mcl1/Il1a/Ripk1	3
GO:0044843	cell cycle G1/S phase transition	5/113	260/28891	0.00362208	Klf4/Plk2/Plk3/Gpnmb/Dcun1d3	5
GO:0048146	positive regulation of fibroblast proliferation	3/113	79/28891	0.00371222	Serpine1/Jun/Fosl2	3
GO:1904019	epithelial cell apoptotic process	4/113	163/28891	0.00390321	Serpine1/Zfp36/Nfkbiz/Icam1	4
GO:0034114	regulation of heterotypic cell-cell adhesion	2/113	24/28891	0.00395609	Klf4/Myadm	2
GO:0097398	cellular response to interleukin-17	2/113	24/28891	0.00395609	Nfkbiz/Socs3	2
GO:0046651	lymphocyte proliferation	6/113	383/28891	0.00401567	Nfkbiz/Il1a/Fosl2/Gpnmb/Irf1/Cebpb	6
GO:0002456	T cell mediated immunity	4/113	165/28891	0.00407589	Nfkbiz/Arid5a/Fosl2/Icam1	4
GO:2000045	regulation of G1/S transition of mitotic cell cycle	4/113	166/28891	0.00416413	Klf4/Plk3/Gpnmb/Dcun1d3	4
GO:0050729	positive regulation of inflammatory response	4/113	167/28891	0.00425366	Serpine1/Nfkbiz/Ripk1/Cebpb	4
GO:1901988	negative regulation of cell cycle phase transition	5/113	271/28891	0.00431503	Klf4/Ier3/Plk3/Gpnmb/Dcun1d3	5
GO:0006979	response to oxidative stress	6/113	389/28891	0.00432898	Fos/Jun/Rhob/Ripk1/Kdm6b/Plk3	6
GO:0032943	mononuclear cell proliferation	6/113	389/28891	0.00432898	Nfkbiz/Il1a/Fosl2/Gpnmb/Irf1/Cebpb	6
GO:0007635	chemosensory behavior	2/113	26/28891	0.00463477	Prkcg/Cfap69	2
GO:0030194	positive regulation of blood coagulation	2/113	26/28891	0.00463477	Serpine1/Plau	2
GO:0046782	regulation of viral transcription	2/113	26/28891	0.00463477	Zfp36/Hexim1	2
GO:1900048	positive regulation of hemostasis	2/113	26/28891	0.00463477	Serpine1/Plau	2
GO:0050728	negative regulation of inflammatory response	4/113	172/28891	0.00472085	Zfp36/Ier3/Socs3/Cx3cr1	4
GO:0008544	epidermis development	6/113	397/28891	0.00477441	Zfp36/Klf4/Nfkbiz/Il1a/Fosl2/Flnb	6
GO:0006809	nitric oxide biosynthetic process	3/113	87/28891	0.00486468	Klf4/Icam1/Cx3cr1	3
GO:0034103	regulation of tissue remodeling	3/113	87/28891	0.00486468	Klf6/Gpnmb/Tnfrsf11b	3
GO:1903034	regulation of response to wounding	4/113	174/28891	0.00491701	Serpine1/Plaur/Klf4/Plau	4
GO:0033002	muscle cell proliferation	5/113	280/28891	0.00494857	Egr1/Timp3/Klf4/Jun/Hmgcr	5
GO:0000289	nuclear-transcribed mRNA poly(A) tail shortening	2/113	27/28891	0.00499282	Zfp36/Btg2	2
GO:0035743	CD4-positive, alpha-beta T cell cytokine production	2/113	27/28891	0.00499282	Arid5a/Fosl2	2
GO:0097396	response to interleukin-17	2/113	27/28891	0.00499282	Nfkbiz/Socs3	2
GO:0001935	endothelial cell proliferation	4/113	175/28891	0.00501711	Jun/Egr3/Nr4a1/Lrg1	4
GO:0002687	positive regulation of leukocyte migration	4/113	176/28891	0.00511857	Serpine1/Il1a/Icam1/Cx3cr1	4
GO:0001894	tissue homeostasis	5/113	283/28891	0.00517369	Bdkrb2/Nfkbiz/Fosl2/Tnfrsf11b/Atf1	5
GO:0060249	anatomical structure homeostasis	5/113	283/28891	0.00517369	Bdkrb2/Nfkbiz/Fosl2/Tnfrsf11b/Atf1	5
GO:0010594	regulation of endothelial cell migration	4/113	177/28891	0.0052214	Klf4/Plk2/Rhoj/Rhob	4
GO:2001235	positive regulation of apoptotic signaling pathway	4/113	177/28891	0.0052214	Atf3/Timp3/Mcl1/Ripk1	4
GO:0033627	cell adhesion mediated by integrin	3/113	90/28891	0.00534639	Serpine1/Plau/Icam1	3
GO:0006817	phosphate ion transport	2/113	28/28891	0.00536321	Slc20a1/Cebpb	2
GO:0060713	labyrinthine layer morphogenesis	2/113	28/28891	0.00536321	Socs3/Rspo3	2
GO:0071276	cellular response to cadmium ion	2/113	28/28891	0.00536321	Fos/Jun	2
GO:0090026	positive regulation of monocyte chemotaxis	2/113	28/28891	0.00536321	Serpine1/Cx3cr1	2
GO:0050863	regulation of T cell activation	6/113	411/28891	0.00563397	Egr3/Nfkbiz/Il1a/Gpnmb/Irf1/Cebpb	6
GO:0042542	response to hydrogen peroxide	3/113	92/28891	0.0056829	Rhob/Ripk1/Kdm6b	3
GO:0046209	nitric oxide metabolic process	3/113	92/28891	0.0056829	Klf4/Icam1/Cx3cr1	3
GO:0050820	positive regulation of coagulation	2/113	29/28891	0.00574584	Serpine1/Plau	2
GO:0060008	Sertoli cell differentiation	2/113	29/28891	0.00574584	Il1a/Icam1	2
GO:0032273	positive regulation of protein polymerization	3/113	93/28891	0.00585582	Icam1/Map1b/Gda	3
GO:0031214	biomineral tissue development	4/113	184/28891	0.00598018	Sbno2/Slc20a1/Fosl2/Cebpb	4
GO:1903035	negative regulation of response to wounding	3/113	94/28891	0.00603185	Serpine1/Plaur/Plau	3
GO:2001057	reactive nitrogen species metabolic process	3/113	94/28891	0.00603185	Klf4/Icam1/Cx3cr1	3
GO:0048745	smooth muscle tissue development	2/113	30/28891	0.00614062	Fosl2/Tiparp	2
GO:1902042	negative regulation of extrinsic apoptotic signaling pathway via death domain receptors	2/113	30/28891	0.00614062	Serpine1/Icam1	2
GO:2000316	regulation of T-helper 17 type immune response	2/113	30/28891	0.00614062	Nfkbiz/Arid5a	2
GO:0071383	cellular response to steroid hormone stimulus	4/113	186/28891	0.00620974	Zfp36/Akap13/Ar/Taf7	4
GO:0043535	regulation of blood vessel endothelial cell migration	3/113	96/28891	0.00639336	Klf4/Plk2/Rhoj	3
GO:0051384	response to glucocorticoid	3/113	96/28891	0.00639336	Zfp36/Akap13/Fosl2	3
GO:0031116	positive regulation of microtubule polymerization	2/113	31/28891	0.00654743	Map1b/Gda	2
GO:0035767	endothelial cell chemotaxis	2/113	31/28891	0.00654743	Egr3/Nr4a1	2
GO:0031667	response to nutrient levels	6/113	427/28891	0.00674933	Atf3/Zfp36/Jun/Prkcg/Nfkbiz/Slc25a25	6
GO:0006970	response to osmotic stress	3/113	98/28891	0.00676755	Bdkrb2/Tsc22d2/Plk3	3
GO:0007264	small GTPase mediated signal transduction	6/113	428/28891	0.00682399	Plk2/Akap13/Rhoj/Rhob/Lpar6/Spry4	6
GO:1903039	positive regulation of leukocyte cell-cell adhesion	5/113	303/28891	0.00686352	Egr3/Nfkbiz/Il1a/Icam1/Irf1	5
GO:1902806	regulation of cell cycle G1/S phase transition	4/113	192/28891	0.00693342	Klf4/Plk3/Gpnmb/Dcun1d3	4
GO:0071354	cellular response to interleukin-6	2/113	32/28891	0.00696619	Sbno2/Ripk1	2
GO:1901099	negative regulation of signal transduction in absence of ligand	2/113	32/28891	0.00696619	Mcl1/Ripk1	2
GO:2001240	negative regulation of extrinsic apoptotic signaling pathway in absence of ligand	2/113	32/28891	0.00696619	Mcl1/Ripk1	2
GO:0045638	negative regulation of myeloid cell differentiation	3/113	100/28891	0.00715451	Zfp36/Tnfrsf11b/Tob2	3
GO:0009314	response to radiation	6/113	433/28891	0.00720632	Egr1/Rhob/Plk3/Bcl3/Dcun1d3/Hmgcr	6
GO:0051495	positive regulation of cytoskeleton organization	4/113	195/28891	0.00731532	Nes/Icam1/Map1b/Gda	4
GO:0120162	positive regulation of cold-induced thermogenesis	3/113	101/28891	0.00735281	Gadd45g/Kdm6b/Cebpb	3
GO:0002825	regulation of T-helper 1 type immune response	2/113	33/28891	0.0073968	Arid5a/Irf1	2
GO:0043372	positive regulation of CD4-positive, alpha-beta T cell differentiation	2/113	33/28891	0.0073968	Nfkbiz/Irf1	2
GO:0051085	chaperone cofactor-dependent protein refolding	2/113	33/28891	0.0073968	Dnajb1/Dnajb4	2
GO:0060669	embryonic placenta morphogenesis	2/113	33/28891	0.0073968	Socs3/Rspo3	2
GO:0072574	hepatocyte proliferation	2/113	33/28891	0.0073968	Plau/Cebpb	2
GO:0072575	epithelial cell proliferation involved in liver morphogenesis	2/113	33/28891	0.0073968	Plau/Cebpb	2
GO:0090594	inflammatory response to wounding	2/113	33/28891	0.0073968	Nfkbiz/Il1a	2
GO:2000352	negative regulation of endothelial cell apoptotic process	2/113	33/28891	0.0073968	Serpine1/Icam1	2
GO:0043405	regulation of MAP kinase activity	4/113	197/28891	0.00757748	Akap13/Dusp1/Hmgcr/Spry4	4
GO:1990830	cellular response to leukemia inhibitory factor	5/113	311/28891	0.00763654	Klf4/Sbno2/Socs3/Icam1/Spry4	5
GO:0030336	negative regulation of cell migration	5/113	313/28891	0.0078389	Serpine1/Klf4/Dusp1/Rhob/Cx3cr1	5
GO:0002313	mature B cell differentiation involved in immune response	2/113	34/28891	0.00783915	Nfkbiz/Bcl3	2
GO:0035335	peptidyl-tyrosine dephosphorylation	2/113	34/28891	0.00783915	Dusp1/Ptpn12	2
GO:0045943	positive regulation of transcription by RNA polymerase I	2/113	34/28891	0.00783915	Ppp1r15a/Ippk	2
GO:0060964	regulation of miRNA-mediated gene silencing	2/113	34/28891	0.00783915	Zfp36/Ripk1	2
GO:0070741	response to interleukin-6	2/113	34/28891	0.00783915	Sbno2/Ripk1	2
GO:0071674	mononuclear cell migration	4/113	199/28891	0.00784577	Serpine1/Dusp1/Icam1/Cx3cr1	4
GO:0001818	negative regulation of cytokine production	5/113	314/28891	0.00794146	Zfp36/Klf4/Gpnmb/Bcl3/Cx3cr1	5
GO:0010948	negative regulation of cell cycle process	5/113	314/28891	0.00794146	Klf4/Ier3/Plk3/Gpnmb/Dcun1d3	5
GO:0007173	epidermal growth factor receptor signaling pathway	3/113	104/28891	0.00796718	Plaur/Gprc5a/Ptpn12	3
GO:0046330	positive regulation of JNK cascade	3/113	104/28891	0.00796718	Gadd45g/Il1a/Ripk1	3
GO:0061448	connective tissue development	5/113	316/28891	0.00814939	Egr1/Creb5/Arid5a/Fosl2/Slc25a25	5
GO:0014910	regulation of smooth muscle cell migration	3/113	105/28891	0.00817849	Egr1/Serpine1/Plau	3
GO:0031112	positive regulation of microtubule polymerization or depolymerization	2/113	35/28891	0.00829316	Map1b/Gda	2
GO:0035025	positive regulation of Rho protein signal transduction	2/113	35/28891	0.00829316	Akap13/Lpar6	2
GO:1900368	regulation of post-transcriptional gene silencing by regulatory ncRNA	2/113	35/28891	0.00829316	Zfp36/Ripk1	2
GO:0002437	inflammatory response to antigenic stimulus	3/113	107/28891	0.00861096	Bdkrb2/Fosl2/Icam1	3
GO:0060147	regulation of post-transcriptional gene silencing	2/113	36/28891	0.00875872	Zfp36/Ripk1	2
GO:0072576	liver morphogenesis	2/113	36/28891	0.00875872	Plau/Cebpb	2
GO:1904994	regulation of leukocyte adhesion to vascular endothelial cell	2/113	36/28891	0.00875872	Klf4/Icam1	2
GO:0001704	formation of primary germ layer	3/113	108/28891	0.00883214	Dusp1/Kdm6b/Pofut2	3
GO:0032271	regulation of protein polymerization	4/113	206/28891	0.00883379	Myadm/Icam1/Map1b/Gda	4
GO:0010721	negative regulation of cell development	5/113	323/28891	0.00890693	Btg2/Il1a/Tnfrsf11b/Irf1/Tob2	5
GO:0016525	negative regulation of angiogenesis	3/113	109/28891	0.00905664	Serpine1/Klf4/Plk2	3
GO:0045732	positive regulation of protein catabolic process	4/113	208/28891	0.00913032	Plk2/Ier3/Plk3/Tiparp	4
GO:0060966	regulation of gene silencing by regulatory ncRNA	2/113	37/28891	0.00923574	Zfp36/Ripk1	2
GO:2000146	negative regulation of cell motility	5/113	326/28891	0.00924603	Serpine1/Klf4/Dusp1/Rhob/Cx3cr1	5
GO:0052547	regulation of peptidase activity	6/113	457/28891	0.00926036	Serpine1/Plaur/Timp3/Klf4/Rps6ka3/Nr4a1	6
GO:0010595	positive regulation of endothelial cell migration	3/113	110/28891	0.00928445	Plk2/Rhoj/Rhob	3
GO:0031960	response to corticosteroid	3/113	110/28891	0.00928445	Zfp36/Akap13/Fosl2	3
GO:0042310	vasoconstriction	3/113	111/28891	0.0095156	Bdkrb2/Icam1/Hmgcr	3
GO:2000181	negative regulation of blood vessel morphogenesis	3/113	111/28891	0.0095156	Serpine1/Klf4/Plk2	3
GO:0051084	'de novo' post-translational protein folding	2/113	38/28891	0.00972413	Dnajb1/Dnajb4	2
GO:0071364	cellular response to epidermal growth factor stimulus	2/113	38/28891	0.00972413	Zfp36/Ptpn12	2
GO:0043281	regulation of cysteine-type endopeptidase activity involved in apoptotic process	4/113	212/28891	0.00974271	Plaur/Klf4/Rps6ka3/Nr4a1	4
GO:1901343	negative regulation of vasculature development	3/113	112/28891	0.00975009	Serpine1/Klf4/Plk2	3
GO:0060326	cell chemotaxis	5/113	331/28891	0.00983084	Serpine1/Egr3/Dusp1/Nr4a1/Cx3cr1	5
GO:1901652	response to peptide	6/113	464/28891	0.00993114	Egr1/Socs3/Nr4a1/Fosl2/Icam1/Irf1	6
GO:0008630	intrinsic apoptotic signaling pathway in response to DNA damage	3/113	113/28891	0.00998793	Mcl1/Ier3/Bcl3	3
GO:0070227	lymphocyte apoptotic process	3/113	113/28891	0.00998793	Nfkbiz/Ripk1/Bcl3	3
GO:0006458	'de novo' protein folding	2/113	39/28891	0.0102238	Dnajb1/Dnajb4	2
GO:0060674	placenta blood vessel development	2/113	39/28891	0.0102238	Junb/Socs3	2
GO:0070528	protein kinase C signaling	2/113	39/28891	0.0102238	Myadm/Akap12	2
GO:0071391	cellular response to estrogen stimulus	2/113	39/28891	0.0102238	Ar/Arid5a	2
GO:0048661	positive regulation of smooth muscle cell proliferation	3/113	115/28891	0.0104737	Egr1/Jun/Hmgcr	3
GO:0014909	smooth muscle cell migration	3/113	116/28891	0.0107217	Egr1/Serpine1/Plau	3
GO:0045639	positive regulation of myeloid cell differentiation	3/113	116/28891	0.0107217	Fos/Jun/Ripk1	3
GO:0032094	response to food	2/113	40/28891	0.0107346	Prkcg/Slc25a25	2
GO:0045622	regulation of T-helper cell differentiation	2/113	40/28891	0.0107346	Nfkbiz/Irf1	2
GO:0046686	response to cadmium ion	2/113	40/28891	0.0107346	Fos/Jun	2
GO:0042177	negative regulation of protein catabolic process	3/113	117/28891	0.010973	Timp3/Prkcg/Hmgcr	3
GO:0007265	Ras protein signal transduction	5/113	342/28891	0.0112061	Plk2/Akap13/Rhoj/Lpar6/Spry4	5
GO:0061436	establishment of skin barrier	2/113	41/28891	0.0112565	Klf4/Nfkbiz	2
GO:0070849	response to epidermal growth factor	2/113	41/28891	0.0112565	Zfp36/Ptpn12	2
GO:0071900	regulation of protein serine/threonine kinase activity	5/113	343/28891	0.0113373	Akap13/Dusp1/Hexim1/Hmgcr/Spry4	5
GO:1901990	regulation of mitotic cell cycle phase transition	5/113	343/28891	0.0113373	Klf4/Ier3/Plk3/Gpnmb/Dcun1d3	5
GO:0009410	response to xenobiotic stimulus	5/113	346/28891	0.0117372	Serpine1/Fos/Jun/Nfkbiz/Fosl2	5
GO:0060325	face morphogenesis	2/113	42/28891	0.0117894	Csrnp1/Tiparp	2
GO:1900744	regulation of p38MAPK cascade	2/113	42/28891	0.0117894	Dusp1/Gadd45g	2
GO:0001503	ossification	6/113	484/28891	0.012038	Junb/Jund/Sbno2/Fosl2/Cebpb/Tob2	6
GO:0042129	regulation of T cell proliferation	4/113	227/28891	0.0122751	Il1a/Gpnmb/Irf1/Cebpb	4
GO:0008585	female gonad development	3/113	122/28891	0.0122807	Serpine1/Tiparp/Cebpb	3
GO:0002335	mature B cell differentiation	2/113	43/28891	0.0123332	Nfkbiz/Bcl3	2
GO:1903670	regulation of sprouting angiogenesis	2/113	43/28891	0.0123332	Klf4/Rhoj	2
GO:0038127	ERBB signaling pathway	3/113	123/28891	0.0125525	Plaur/Gprc5a/Ptpn12	3
GO:0043401	steroid hormone mediated signaling pathway	3/113	123/28891	0.0125525	Akap13/Ar/Taf7	3
GO:0051101	regulation of DNA binding	3/113	123/28891	0.0125525	Plaur/Klf4/Jun	3
GO:1902106	negative regulation of leukocyte differentiation	3/113	123/28891	0.0125525	Tnfrsf11b/Irf1/Tob2	3
GO:0001649	osteoblast differentiation	4/113	230/28891	0.0128275	Junb/Jund/Fosl2/Cebpb	4
GO:0045671	negative regulation of osteoclast differentiation	2/113	44/28891	0.0128878	Tnfrsf11b/Tob2	2
GO:0045582	positive regulation of T cell differentiation	3/113	125/28891	0.0131064	Egr3/Nfkbiz/Irf1	3
GO:0046545	development of primary female sexual characteristics	3/113	125/28891	0.0131064	Serpine1/Tiparp/Cebpb	3
GO:0048145	regulation of fibroblast proliferation	3/113	126/28891	0.0133886	Serpine1/Jun/Fosl2	3
GO:0001666	response to hypoxia	4/113	233/28891	0.0133955	Egr1/Plau/Fosl2/Plk3	4
GO:0040013	negative regulation of locomotion	5/113	358/28891	0.0134328	Serpine1/Klf4/Dusp1/Rhob/Cx3cr1	5
GO:0031952	regulation of protein autophosphorylation	2/113	45/28891	0.0134532	Jun/Gpnmb	2
GO:2000516	positive regulation of CD4-positive, alpha-beta T cell activation	2/113	45/28891	0.0134532	Nfkbiz/Irf1	2
GO:2001239	regulation of extrinsic apoptotic signaling pathway in absence of ligand	2/113	45/28891	0.0134532	Mcl1/Ripk1	2
GO:0006470	protein dephosphorylation	4/113	235/28891	0.013783	Dusp8/Dusp1/Ppp1r15a/Ptpn12	4
GO:0001952	regulation of cell-matrix adhesion	3/113	128/28891	0.0139632	Serpine1/Vcl/Plau	3
GO:0061041	regulation of wound healing	3/113	128/28891	0.0139632	Serpine1/Plaur/Plau	3
GO:0006356	regulation of transcription by RNA polymerase I	2/113	46/28891	0.0140291	Ppp1r15a/Ippk	2
GO:0072538	T-helper 17 type immune response	2/113	46/28891	0.0140291	Nfkbiz/Arid5a	2
GO:1903707	negative regulation of hemopoiesis	3/113	129/28891	0.0142557	Tnfrsf11b/Irf1/Tob2	3
GO:1904035	regulation of epithelial cell apoptotic process	3/113	129/28891	0.0142557	Serpine1/Zfp36/Icam1	3
GO:0046777	protein autophosphorylation	4/113	238/28891	0.0143775	Jun/Prkcg/Ripk1/Gpnmb	4
GO:0071675	regulation of mononuclear cell migration	3/113	130/28891	0.0145517	Serpine1/Dusp1/Cx3cr1	3
GO:0003382	epithelial cell morphogenesis	2/113	47/28891	0.0146156	Ar/Flnb	2
GO:2000116	regulation of cysteine-type endopeptidase activity	4/113	240/28891	0.0147827	Plaur/Klf4/Rps6ka3/Nr4a1	4
GO:0014812	muscle cell migration	3/113	131/28891	0.0148511	Egr1/Serpine1/Plau	3
GO:0031589	cell-substrate adhesion	5/113	368/28891	0.0149666	Serpine1/Vcl/Myadm/Plau/Spry4	5
GO:0010212	response to ionizing radiation	3/113	132/28891	0.0151541	Egr1/Rhob/Dcun1d3	3
GO:0001562	response to protozoan	2/113	48/28891	0.0152125	Ier3/Bcl3	2
GO:0048536	spleen development	2/113	48/28891	0.0152125	Nfkbiz/Bcl3	2
GO:0048873	homeostasis of number of cells within a tissue	2/113	48/28891	0.0152125	Nfkbiz/Fosl2	2
GO:0060323	head morphogenesis	2/113	48/28891	0.0152125	Csrnp1/Tiparp	2
GO:0042060	wound healing	5/113	370/28891	0.0152869	Serpine1/Plaur/Plau/Il1a/Lrg1	5
GO:0001774	microglial cell activation	2/113	49/28891	0.0158198	Jun/Cx3cr1	2
GO:0002369	T cell cytokine production	2/113	49/28891	0.0158198	Arid5a/Fosl2	2
GO:0002931	response to ischemia	2/113	49/28891	0.0158198	Egr1/Cx3cr1	2
GO:0045740	positive regulation of DNA replication	2/113	49/28891	0.0158198	Jun/Atf1	2
GO:0006352	DNA-templated transcription initiation	3/113	135/28891	0.0160838	Jun/Nfkbiz/Taf7	3
GO:0003018	vascular process in circulatory system	4/113	247/28891	0.0162576	Bdkrb2/Icam1/Akap12/Hmgcr	4
GO:0010332	response to gamma radiation	2/113	50/28891	0.0164373	Egr1/Dcun1d3	2
GO:0010837	regulation of keratinocyte proliferation	2/113	50/28891	0.0164373	Zfp36/Lrg1	2
GO:0033628	regulation of cell adhesion mediated by integrin	2/113	50/28891	0.0164373	Serpine1/Plau	2
GO:0002688	regulation of leukocyte chemotaxis	3/113	137/28891	0.0167211	Serpine1/Dusp1/Cx3cr1	3
GO:0009791	post-embryonic development	3/113	137/28891	0.0167211	Klf4/Csrnp1/Tiparp	3
GO:2000177	regulation of neural precursor cell proliferation	3/113	137/28891	0.0167211	Btg2/Nes/Cx3cr1	3
GO:0007266	Rho protein signal transduction	3/113	138/28891	0.017045	Akap13/Rhoj/Lpar6	3
GO:0046425	regulation of receptor signaling pathway via JAK-STAT	3/113	138/28891	0.017045	Socs3/Irf1/Bcl3	3
GO:0050868	negative regulation of T cell activation	3/113	138/28891	0.017045	Gpnmb/Irf1/Cebpb	3
GO:0030520	intracellular estrogen receptor signaling pathway	2/113	51/28891	0.017065	Ar/Taf7	2
GO:0045429	positive regulation of nitric oxide biosynthetic process	2/113	51/28891	0.017065	Klf4/Icam1	2
GO:0060135	maternal process involved in female pregnancy	2/113	51/28891	0.017065	Junb/Ar	2
GO:0002526	acute inflammatory response	3/113	139/28891	0.0173724	Bdkrb2/Il1a/Icam1	3
GO:0010469	regulation of signaling receptor activity	3/113	139/28891	0.0173724	Serpine1/Plau/Gprc5a	3
GO:0097529	myeloid leukocyte migration	4/113	253/28891	0.017593	Serpine1/Dusp1/Il1a/Cx3cr1	4
GO:0032309	icosanoid secretion	2/113	52/28891	0.0177028	Bdkrb2/Il1a	2
GO:0034605	cellular response to heat	2/113	52/28891	0.0177028	Il1a/Dnajb1	2
GO:0001889	liver development	3/113	140/28891	0.0177033	Jun/Plau/Cebpb	3
GO:0048762	mesenchymal cell differentiation	4/113	254/28891	0.017822	Plaur/Timp3/Lrg1/Pofut2	4
GO:0045621	positive regulation of lymphocyte differentiation	3/113	141/28891	0.0180377	Egr3/Nfkbiz/Irf1	3
GO:0002269	leukocyte activation involved in inflammatory response	2/113	53/28891	0.0183507	Jun/Cx3cr1	2
GO:0030850	prostate gland development	2/113	53/28891	0.0183507	Plaur/Ar	2
GO:0031103	axon regeneration	2/113	53/28891	0.0183507	Klf4/Jun	2
GO:0045907	positive regulation of vasoconstriction	2/113	53/28891	0.0183507	Icam1/Hmgcr	2
GO:0046638	positive regulation of alpha-beta T cell differentiation	2/113	53/28891	0.0183507	Nfkbiz/Irf1	2
GO:0071385	cellular response to glucocorticoid stimulus	2/113	53/28891	0.0183507	Zfp36/Akap13	2
GO:1904407	positive regulation of nitric oxide metabolic process	2/113	53/28891	0.0183507	Klf4/Icam1	2
GO:0061008	hepaticobiliary system development	3/113	143/28891	0.0187171	Jun/Plau/Cebpb	3
GO:0060291	long-term synaptic potentiation	4/113	260/28891	0.0192351	Plk2/Prkcg/Cx3cr1/Hmgcr	4
GO:0048167	regulation of synaptic plasticity	5/113	393/28891	0.0193045	Egr1/Plk2/Prkcg/Cx3cr1/Hmgcr	5
GO:1902903	regulation of supramolecular fiber organization	5/113	393/28891	0.0193045	Myadm/Akap13/Icam1/Map1b/Gda	5
GO:0031113	regulation of microtubule polymerization	2/113	55/28891	0.0196759	Map1b/Gda	2
GO:0043370	regulation of CD4-positive, alpha-beta T cell differentiation	2/113	55/28891	0.0196759	Nfkbiz/Irf1	2
GO:1904892	regulation of receptor signaling pathway via STAT	3/113	146/28891	0.0197626	Socs3/Irf1/Bcl3	3
GO:0036293	response to decreased oxygen levels	4/113	264/28891	0.0202148	Egr1/Plau/Fosl2/Plk3	4
GO:0050900	leukocyte migration	5/113	398/28891	0.0202614	Serpine1/Dusp1/Il1a/Icam1/Cx3cr1	5
GO:0032886	regulation of microtubule-based process	4/113	265/28891	0.0204644	Plk2/Cfap69/Map1b/Gda	4
GO:0043123	positive regulation of canonical NF-kappaB signal transduction	3/113	148/28891	0.0204772	Akap13/Il1a/Ripk1	3
GO:0016485	protein processing	4/113	266/28891	0.0207159	Serpine1/Plaur/Ppp1r15a/Plau	4
GO:0034976	response to endoplasmic reticulum stress	4/113	266/28891	0.0207159	Atf3/Jun/Ppp1r15a/Cebpb	4
GO:0050730	regulation of peptidyl-tyrosine phosphorylation	4/113	266/28891	0.0207159	Socs3/Gprc5a/Icam1/Irf1	4
GO:0034113	heterotypic cell-cell adhesion	2/113	57/28891	0.0210402	Klf4/Myadm	2
GO:0048144	fibroblast proliferation	3/113	150/28891	0.0212059	Serpine1/Jun/Fosl2	3
GO:0120161	regulation of cold-induced thermogenesis	3/113	150/28891	0.0212059	Gadd45g/Kdm6b/Cebpb	3
GO:0051091	positive regulation of DNA-binding transcription factor activity	4/113	269/28891	0.0214819	Ar/Ripk1/Icam1/Cx3cr1	4
GO:0051098	regulation of binding	5/113	405/28891	0.0216527	Plaur/Klf4/Jun/Plk2/Nes	5
GO:0032757	positive regulation of interleukin-8 production	2/113	58/28891	0.0217368	Serpine1/Ripk1	2
GO:0043388	positive regulation of DNA binding	2/113	58/28891	0.0217368	Plaur/Klf4	2
GO:0043536	positive regulation of blood vessel endothelial cell migration	2/113	58/28891	0.0217368	Plk2/Rhoj	2
GO:0061900	glial cell activation	2/113	58/28891	0.0217368	Jun/Cx3cr1	2
GO:0042098	T cell proliferation	4/113	270/28891	0.0217411	Il1a/Gpnmb/Irf1/Cebpb	4
GO:0046328	regulation of JNK cascade	3/113	153/28891	0.0223254	Gadd45g/Il1a/Ripk1	3
GO:0072331	signal transduction by p53 class mediator	3/113	153/28891	0.0223254	Bdkrb2/Bcl3/Hexim1	3
GO:1900024	regulation of substrate adhesion-dependent cell spreading	2/113	59/28891	0.0224428	Myadm/Spry4	2
GO:2000351	regulation of endothelial cell apoptotic process	2/113	59/28891	0.0224428	Serpine1/Icam1	2
GO:0106106	cold-induced thermogenesis	3/113	154/28891	0.0227056	Gadd45g/Kdm6b/Cebpb	3
GO:0046660	female sex differentiation	3/113	155/28891	0.0230894	Serpine1/Tiparp/Cebpb	3
GO:0030225	macrophage differentiation	2/113	60/28891	0.0231582	Ripk1/Fosl2	2
GO:0008584	male gonad development	3/113	156/28891	0.0234767	Ar/Il1a/Icam1	3
GO:0050870	positive regulation of T cell activation	4/113	277/28891	0.0236089	Egr3/Nfkbiz/Il1a/Irf1	4
GO:0046546	development of primary male sexual characteristics	3/113	157/28891	0.0238675	Ar/Il1a/Icam1	3
GO:0000288	nuclear-transcribed mRNA catabolic process, deadenylation-dependent decay	2/113	61/28891	0.023883	Zfp36/Btg2	2
GO:0002438	acute inflammatory response to antigenic stimulus	2/113	61/28891	0.023883	Bdkrb2/Icam1	2
GO:0010812	negative regulation of cell-substrate adhesion	2/113	61/28891	0.023883	Serpine1/Spry4	2
GO:0035924	cellular response to vascular endothelial growth factor stimulus	2/113	61/28891	0.023883	Egr3/Nr4a1	2
GO:0022612	gland morphogenesis	3/113	158/28891	0.0242618	Plau/Ar/Cebpb	3
GO:0002274	myeloid leukocyte activation	4/113	280/28891	0.0244383	Jun/Jund/Sbno2/Cx3cr1	4
GO:0072577	endothelial cell apoptotic process	2/113	62/28891	0.024617	Serpine1/Icam1	2
GO:0002218	activation of innate immune response	4/113	281/28891	0.0247187	Nfkbiz/Rps6ka3/Irf1/Hexim1	4
GO:0051258	protein polymerization	4/113	282/28891	0.025001	Myadm/Icam1/Map1b/Gda	4
GO:0031102	neuron projection regeneration	2/113	63/28891	0.0253602	Klf4/Jun	2
GO:0045912	negative regulation of carbohydrate metabolic process	2/113	63/28891	0.0253602	Ier3/Gfpt1	2
GO:0071384	cellular response to corticosteroid stimulus	2/113	63/28891	0.0253602	Zfp36/Akap13	2
GO:0090303	positive regulation of wound healing	2/113	63/28891	0.0253602	Serpine1/Plau	2
GO:0001824	blastocyst development	3/113	162/28891	0.0258744	Junb/Klf4/Lpar6	3
GO:0010171	body morphogenesis	2/113	64/28891	0.0261124	Csrnp1/Tiparp	2
GO:0048260	positive regulation of receptor-mediated endocytosis	2/113	64/28891	0.0261124	Serpine1/Plk2	2
GO:0060324	face development	2/113	64/28891	0.0261124	Csrnp1/Tiparp	2
GO:0050670	regulation of lymphocyte proliferation	4/113	286/28891	0.0261498	Il1a/Gpnmb/Irf1/Cebpb	4
GO:0007613	memory	3/113	164/28891	0.0267019	Egr1/Plk2/Cx3cr1	3
GO:0002762	negative regulation of myeloid leukocyte differentiation	2/113	65/28891	0.0268736	Tnfrsf11b/Tob2	2
GO:0006360	transcription by RNA polymerase I	2/113	65/28891	0.0268736	Ppp1r15a/Ippk	2
GO:0032964	collagen biosynthetic process	2/113	65/28891	0.0268736	Serpine1/Fosl2	2
GO:0050873	brown fat cell differentiation	2/113	65/28891	0.0268736	Lrg1/Cebpb	2
GO:0070897	transcription preinitiation complex assembly	2/113	65/28891	0.0268736	Nfkbiz/Taf7	2
GO:0032944	regulation of mononuclear cell proliferation	4/113	290/28891	0.0273299	Il1a/Gpnmb/Irf1/Cebpb	4
GO:0002696	positive regulation of leukocyte activation	5/113	432/28891	0.0275978	Egr3/Jund/Nfkbiz/Il1a/Irf1	5
GO:0048008	platelet-derived growth factor receptor signaling pathway	2/113	66/28891	0.0276438	Csrnp1/Tiparp	2
GO:0061077	chaperone-mediated protein folding	2/113	66/28891	0.0276438	Dnajb1/Dnajb4	2
GO:0071715	icosanoid transport	2/113	66/28891	0.0276438	Bdkrb2/Il1a	2
GO:1902692	regulation of neuroblast proliferation	2/113	66/28891	0.0276438	Btg2/Cx3cr1	2
GO:0009755	hormone-mediated signaling pathway	3/113	168/28891	0.028399	Akap13/Ar/Taf7	3
GO:0051100	negative regulation of binding	3/113	168/28891	0.028399	Jun/Plk2/Nes	3
GO:2000377	regulation of reactive oxygen species metabolic process	3/113	168/28891	0.028399	Ier3/Plau/Ripk1	3
GO:0032613	interleukin-10 production	2/113	67/28891	0.0284228	Nfkbiz/Bcl3	2
GO:0032633	interleukin-4 production	2/113	67/28891	0.0284228	Fosl2/Cebpb	2
GO:0045776	negative regulation of blood pressure	2/113	67/28891	0.0284228	Bdkrb2/Ier3	2
GO:0001655	urogenital system development	2/113	68/28891	0.0292106	Plaur/Ar	2
GO:0001707	mesoderm formation	2/113	68/28891	0.0292106	Kdm6b/Pofut2	2
GO:0014911	positive regulation of smooth muscle cell migration	2/113	68/28891	0.0292106	Egr1/Plau	2
GO:0032663	regulation of interleukin-2 production	2/113	68/28891	0.0292106	Zfp36/Il1a	2
GO:0032720	negative regulation of tumor necrosis factor production	2/113	68/28891	0.0292106	Gpnmb/Bcl3	2
GO:0070231	T cell apoptotic process	2/113	69/28891	0.030007	Ripk1/Bcl3	2
GO:1903556	negative regulation of tumor necrosis factor superfamily cytokine production	2/113	69/28891	0.030007	Gpnmb/Bcl3	2
GO:0006457	protein folding	3/113	173/28891	0.0305993	Dnajb1/Dnajb4/Pofut2	3
GO:0032675	regulation of interleukin-6 production	3/113	173/28891	0.0305993	Il1a/Arid5a/Cebpb	3
GO:1990845	adaptive thermogenesis	3/113	173/28891	0.0305993	Gadd45g/Kdm6b/Cebpb	3
GO:0030968	endoplasmic reticulum unfolded protein response	2/113	70/28891	0.030812	Atf3/Ppp1r15a	2
GO:0045600	positive regulation of fat cell differentiation	2/113	70/28891	0.030812	Zfp36/Cebpb	2
GO:0007269	neurotransmitter secretion	3/113	174/28891	0.0310498	Syn3/Prkcg/Nr4a1	3
GO:0051250	negative regulation of lymphocyte activation	3/113	174/28891	0.0310498	Gpnmb/Irf1/Cebpb	3
GO:0099643	signal release from synapse	3/113	174/28891	0.0310498	Syn3/Prkcg/Nr4a1	3
GO:0003012	muscle system process	5/113	446/28891	0.0310526	Klf4/Akap13/Bdkrb2/Ar/Nr4a1	5
GO:0007596	blood coagulation	3/113	175/28891	0.0315039	Serpine1/Plaur/Plau	3
GO:0019933	cAMP-mediated signaling	2/113	71/28891	0.0316256	Mgrn1/Atf1	2
GO:0042509	regulation of tyrosine phosphorylation of STAT protein	2/113	71/28891	0.0316256	Socs3/Irf1	2
GO:1901987	regulation of cell cycle phase transition	5/113	449/28891	0.0318267	Klf4/Ier3/Plk3/Gpnmb/Dcun1d3	5
GO:0060070	canonical Wnt signaling pathway	4/113	305/28891	0.0320366	Egr1/Klf4/Ccnyl1/Rspo3	4
GO:0034394	protein localization to cell surface	2/113	72/28891	0.0324476	Vcl/Plk2	2
GO:0048332	mesoderm morphogenesis	2/113	72/28891	0.0324476	Kdm6b/Pofut2	2
GO:0071479	cellular response to ionizing radiation	2/113	72/28891	0.0324476	Egr1/Rhob	2
GO:0002367	cytokine production involved in immune response	3/113	178/28891	0.032887	Litaf/Arid5a/Fosl2	3
GO:0050817	coagulation	3/113	178/28891	0.032887	Serpine1/Plaur/Plau	3
GO:0050867	positive regulation of cell activation	5/113	454/28891	0.0331438	Egr3/Jund/Nfkbiz/Il1a/Irf1	5
GO:0046579	positive regulation of Ras protein signal transduction	2/113	73/28891	0.0332779	Akap13/Lpar6	2
GO:0048678	response to axon injury	2/113	73/28891	0.0332779	Klf4/Jun	2
GO:0006694	steroid biosynthetic process	3/113	179/28891	0.033355	Egr1/Il1a/Hmgcr	3
GO:0007599	hemostasis	3/113	179/28891	0.033355	Serpine1/Plaur/Plau	3
GO:0008333	endosome to lysosome transport	2/113	74/28891	0.0341166	Rhob/Mgrn1	2
GO:0032922	circadian regulation of gene expression	2/113	74/28891	0.0341166	Egr1/Gfpt1	2
GO:0048662	negative regulation of smooth muscle cell proliferation	2/113	74/28891	0.0341166	Timp3/Klf4	2
GO:2000144	positive regulation of DNA-templated transcription initiation	2/113	74/28891	0.0341166	Jun/Taf7	2
GO:0007254	JNK cascade	3/113	181/28891	0.0343014	Gadd45g/Il1a/Ripk1	3
GO:0070663	regulation of leukocyte proliferation	4/113	313/28891	0.0347298	Il1a/Gpnmb/Irf1/Cebpb	4
GO:0030183	B cell differentiation	3/113	182/28891	0.0347798	Nfkbiz/Fosl2/Bcl3	3
GO:0032635	interleukin-6 production	3/113	182/28891	0.0347798	Il1a/Arid5a/Cebpb	3
GO:0007260	tyrosine phosphorylation of STAT protein	2/113	75/28891	0.0349635	Socs3/Irf1	2
GO:0046637	regulation of alpha-beta T cell differentiation	2/113	75/28891	0.0349635	Nfkbiz/Irf1	2
GO:1902905	positive regulation of supramolecular fiber organization	3/113	183/28891	0.0352617	Icam1/Map1b/Gda	3
GO:0006935	chemotaxis	5/113	462/28891	0.035321	Serpine1/Egr3/Dusp1/Nr4a1/Cx3cr1	5
GO:0060485	mesenchyme development	4/113	316/28891	0.0357728	Plaur/Timp3/Lrg1/Pofut2	4
GO:0051926	negative regulation of calcium ion transport	2/113	76/28891	0.0358185	Gem/Icam1	2
GO:1904705	regulation of vascular associated smooth muscle cell proliferation	2/113	76/28891	0.0358185	Timp3/Jun	2
GO:0042330	taxis	5/113	464/28891	0.0358789	Serpine1/Egr3/Dusp1/Nr4a1/Cx3cr1	5
GO:0042246	tissue regeneration	2/113	77/28891	0.0366815	Serpine1/Plau	2
GO:0045669	positive regulation of osteoblast differentiation	2/113	77/28891	0.0366815	Jund/Cebpb	2
GO:1904036	negative regulation of epithelial cell apoptotic process	2/113	77/28891	0.0366815	Serpine1/Icam1	2
GO:0035296	regulation of tube diameter	3/113	186/28891	0.036728	Bdkrb2/Icam1/Hmgcr	3
GO:0046661	male sex differentiation	3/113	186/28891	0.036728	Ar/Il1a/Icam1	3
GO:0071356	cellular response to tumor necrosis factor	3/113	186/28891	0.036728	Zfp36/Ripk1/Irf1	3
GO:0097746	blood vessel diameter maintenance	3/113	186/28891	0.036728	Bdkrb2/Icam1/Hmgcr	3
GO:0035150	regulation of tube size	3/113	187/28891	0.0372237	Bdkrb2/Icam1/Hmgcr	3
GO:0051054	positive regulation of DNA metabolic process	4/113	321/28891	0.0375512	Klf4/Jun/Prkcg/Atf1	4
GO:0007015	actin filament organization	5/113	471/28891	0.0378743	Myadm/Rhoj/Pls3/Rhob/Icam1	5
GO:0018108	peptidyl-tyrosine phosphorylation	4/113	322/28891	0.0379129	Socs3/Gprc5a/Icam1/Irf1	4
GO:0061180	mammary gland epithelium development	2/113	79/28891	0.0384316	Ar/Cebpb	2
GO:0002315	marginal zone B cell differentiation	1/113	10/28891	0.0384371	Bcl3	1
GO:0015866	ADP transport	1/113	10/28891	0.0384371	Slc25a25	1
GO:0046055	dGMP catabolic process	1/113	10/28891	0.0384371	Gda	1
GO:0060136	embryonic process involved in female pregnancy	1/113	10/28891	0.0384371	Junb	1
GO:0060513	prostatic bud formation	1/113	10/28891	0.0384371	Ar	1
GO:0071394	cellular response to testosterone stimulus	1/113	10/28891	0.0384371	Ar	1
GO:0072203	cell proliferation involved in metanephros development	1/113	10/28891	0.0384371	Egr1	1
GO:0072674	multinuclear osteoclast differentiation	1/113	10/28891	0.0384371	Sbno2	1
GO:0090084	negative regulation of inclusion body assembly	1/113	10/28891	0.0384371	Dnajb1	1
GO:0140928	inhibition of non-skeletal tissue mineralization	1/113	10/28891	0.0384371	Atf1	1
GO:1901724	positive regulation of cell proliferation involved in kidney development	1/113	10/28891	0.0384371	Egr1	1
GO:1903044	protein localization to membrane raft	1/113	10/28891	0.0384371	Myadm	1
GO:1903265	positive regulation of tumor necrosis factor-mediated signaling pathway	1/113	10/28891	0.0384371	Ripk1	1
GO:0002697	regulation of immune effector process	5/113	473/28891	0.0384567	Nfkbiz/Litaf/Arid5a/Irf1/Cx3cr1	5
GO:0018212	peptidyl-tyrosine modification	4/113	324/28891	0.0386424	Socs3/Gprc5a/Icam1/Irf1	4
GO:0070482	response to oxygen levels	4/113	324/28891	0.0386424	Egr1/Plau/Fosl2/Plk3	4
GO:0045580	regulation of T cell differentiation	3/113	190/28891	0.0387314	Egr3/Nfkbiz/Irf1	3
GO:0043627	response to estrogen	2/113	80/28891	0.0393184	Ar/Arid5a	2
GO:0045123	cellular extravasation	2/113	80/28891	0.0393184	Icam1/Cx3cr1	2
GO:0051057	positive regulation of small GTPase mediated signal transduction	2/113	80/28891	0.0393184	Akap13/Lpar6	2
GO:1903036	positive regulation of response to wounding	2/113	80/28891	0.0393184	Serpine1/Plau	2
GO:1990868	response to chemokine	2/113	80/28891	0.0393184	Dusp1/Cx3cr1	2
GO:1990869	cellular response to chemokine	2/113	80/28891	0.0393184	Dusp1/Cx3cr1	2
GO:2000514	regulation of CD4-positive, alpha-beta T cell activation	2/113	80/28891	0.0393184	Nfkbiz/Irf1	2
GO:0007612	learning	3/113	192/28891	0.0397536	Jun/Btg2/Hmgcr	3
GO:0042130	negative regulation of T cell proliferation	2/113	81/28891	0.040213	Gpnmb/Cebpb	2
GO:1990874	vascular associated smooth muscle cell proliferation	2/113	81/28891	0.040213	Timp3/Jun	2
GO:0016032	viral process	4/113	329/28891	0.0405011	Zfp36/Jun/Icam1/Hexim1	4
GO:2001242	regulation of intrinsic apoptotic signaling pathway	3/113	194/28891	0.0407894	Plaur/Bdkrb2/Mcl1	3
GO:0031348	negative regulation of defense response	4/113	330/28891	0.0408789	Zfp36/Ier3/Socs3/Cx3cr1	4
GO:0032088	negative regulation of NF-kappaB transcription factor activity	2/113	82/28891	0.0411152	Klf4/Bcl3	2
GO:0051851	modulation by host of symbiont process	2/113	82/28891	0.0411152	Jun/Cx3cr1	2
GO:0071677	positive regulation of mononuclear cell migration	2/113	82/28891	0.0411152	Serpine1/Cx3cr1	2
GO:0016311	dephosphorylation	4/113	331/28891	0.0412587	Dusp8/Dusp1/Ppp1r15a/Ptpn12	4
GO:0031330	negative regulation of cellular catabolic process	3/113	195/28891	0.0413125	Zfp36/Timp3/Mcl1	3
GO:0061136	regulation of proteasomal protein catabolic process	3/113	195/28891	0.0413125	Plk2/Prkcg/Plk3	3
GO:0005977	glycogen metabolic process	2/113	83/28891	0.0420251	Gfpt1/Pcdh12	2
GO:0034620	cellular response to unfolded protein	2/113	83/28891	0.0420251	Atf3/Ppp1r15a	2
GO:2000179	positive regulation of neural precursor cell proliferation	2/113	83/28891	0.0420251	Nes/Cx3cr1	2
GO:0002246	wound healing involved in inflammatory response	1/113	11/28891	0.0421994	Il1a	1
GO:0002317	plasma cell differentiation	1/113	11/28891	0.0421994	Nfkbiz	1
GO:0002357	defense response to tumor cell	1/113	11/28891	0.0421994	Klf4	1
GO:0002676	regulation of chronic inflammatory response	1/113	11/28891	0.0421994	Cx3cr1	1
GO:0002887	negative regulation of myeloid leukocyte mediated immunity	1/113	11/28891	0.0421994	Cx3cr1	1
GO:0009172	purine deoxyribonucleoside monophosphate catabolic process	1/113	11/28891	0.0421994	Gda	1
GO:0031077	post-embryonic camera-type eye development	1/113	11/28891	0.0421994	Klf4	1
GO:0033629	negative regulation of cell adhesion mediated by integrin	1/113	11/28891	0.0421994	Serpine1	1
GO:0035744	T-helper 1 cell cytokine production	1/113	11/28891	0.0421994	Arid5a	1
GO:0043568	positive regulation of insulin-like growth factor receptor signaling pathway	1/113	11/28891	0.0421994	Ar	1
GO:0044341	sodium-dependent phosphate transport	1/113	11/28891	0.0421994	Cebpb	1
GO:0051639	actin filament network formation	1/113	11/28891	0.0421994	Pls3	1
GO:0060405	regulation of penile erection	1/113	11/28891	0.0421994	Ar	1
GO:0060768	regulation of epithelial cell proliferation involved in prostate gland development	1/113	11/28891	0.0421994	Ar	1
GO:0061043	regulation of vascular wound healing	1/113	11/28891	0.0421994	Serpine1	1
GO:0061299	retina vasculature morphogenesis in camera-type eye	1/113	11/28891	0.0421994	Rhoj	1
GO:1903332	regulation of protein folding	1/113	11/28891	0.0421994	Pofut2	1
GO:2000342	negative regulation of chemokine (C-X-C motif) ligand 2 production	1/113	11/28891	0.0421994	Klf4	1
GO:0051099	positive regulation of binding	3/113	197/28891	0.0423687	Plaur/Klf4/Plk2	3
GO:0002449	lymphocyte mediated immunity	5/113	489/28891	0.0433141	Nfkbiz/Arid5a/Fosl2/Icam1/Bcl3	5
GO:0048732	gland development	5/113	489/28891	0.0433141	Plaur/Jun/Plau/Ar/Cebpb	5
GO:0046578	regulation of Ras protein signal transduction	3/113	199/28891	0.0434385	Akap13/Lpar6/Spry4	3
GO:0035023	regulation of Rho protein signal transduction	2/113	85/28891	0.0438675	Akap13/Lpar6	2
GO:0044042	glucan metabolic process	2/113	85/28891	0.0438675	Gfpt1/Pcdh12	2
GO:0150076	neuroinflammatory response	2/113	85/28891	0.0438675	Jun/Cx3cr1	2
GO:1901796	regulation of signal transduction by p53 class mediator	2/113	85/28891	0.0438675	Bdkrb2/Hexim1	2
GO:2000142	regulation of DNA-templated transcription initiation	2/113	85/28891	0.0438675	Jun/Taf7	2
GO:0072332	intrinsic apoptotic signaling pathway by p53 class mediator	2/113	86/28891	0.0447998	Bdkrb2/Bcl3	2
GO:0015931	nucleobase-containing compound transport	3/113	202/28891	0.0450684	Zfp36/Ripk1/Slc25a25	3
GO:0032729	positive regulation of type II interferon production	2/113	87/28891	0.0457394	Arid5a/Bcl3	2
GO:0006047	UDP-N-acetylglucosamine metabolic process	1/113	12/28891	0.045947	Gfpt1	1
GO:0006152	purine nucleoside catabolic process	1/113	12/28891	0.045947	Gda	1
GO:0010998	regulation of translational initiation by eIF2 alpha phosphorylation	1/113	12/28891	0.045947	Ppp1r15a	1
GO:0030223	neutrophil differentiation	1/113	12/28891	0.045947	Fosl2	1
GO:0032825	positive regulation of natural killer cell differentiation	1/113	12/28891	0.045947	Irf1	1
GO:0033089	positive regulation of T cell differentiation in thymus	1/113	12/28891	0.045947	Egr3	1
GO:0034333	adherens junction assembly	1/113	12/28891	0.045947	Vcl	1
GO:0043084	penile erection	1/113	12/28891	0.045947	Ar	1
GO:0043278	response to morphine	1/113	12/28891	0.045947	Prkcg	1
GO:0045647	negative regulation of erythrocyte differentiation	1/113	12/28891	0.045947	Zfp36	1
GO:0046054	dGMP metabolic process	1/113	12/28891	0.045947	Gda	1
GO:0060297	regulation of sarcomere organization	1/113	12/28891	0.045947	Akap13	1
GO:0060767	epithelial cell proliferation involved in prostate gland development	1/113	12/28891	0.045947	Ar	1
GO:0061684	chaperone-mediated autophagy	1/113	12/28891	0.045947	Plk3	1
GO:0071888	macrophage apoptotic process	1/113	12/28891	0.045947	Plekho2	1
GO:0072124	regulation of glomerular mesangial cell proliferation	1/113	12/28891	0.045947	Egr1	1
GO:0090399	replicative senescence	1/113	12/28891	0.045947	Serpine1	1
GO:0097011	cellular response to granulocyte macrophage colony-stimulating factor stimulus	1/113	12/28891	0.045947	Zfp36	1
GO:0106049	regulation of cellular response to osmotic stress	1/113	12/28891	0.045947	Bdkrb2	1
GO:1901029	negative regulation of mitochondrial outer membrane permeabilization involved in apoptotic signaling pathway	1/113	12/28891	0.045947	Ier3	1
GO:1902947	regulation of tau-protein kinase activity	1/113	12/28891	0.045947	Egr1	1
GO:2000009	negative regulation of protein localization to cell surface	1/113	12/28891	0.045947	Plk2	1
GO:2000434	regulation of protein neddylation	1/113	12/28891	0.045947	Dcun1d3	1
GO:0009749	response to glucose	3/113	204/28891	0.0461717	Egr1/Icam1/Hmgcr	3
GO:0019229	regulation of vasoconstriction	2/113	88/28891	0.0466863	Icam1/Hmgcr	2
GO:0046785	microtubule polymerization	2/113	88/28891	0.0466863	Map1b/Gda	2
GO:0007179	transforming growth factor beta receptor signaling pathway	3/113	205/28891	0.0467284	Fos/Jun/Lrg1	3
GO:1901653	cellular response to peptide	4/113	346/28891	0.0471968	Socs3/Nr4a1/Icam1/Irf1	4
GO:0002695	negative regulation of leukocyte activation	3/113	206/28891	0.0472885	Gpnmb/Irf1/Cebpb	3
GO:0034612	response to tumor necrosis factor	3/113	206/28891	0.0472885	Zfp36/Ripk1/Irf1	3
GO:0021766	hippocampus development	2/113	89/28891	0.0476405	Btg2/Kdm6b	2
GO:0009746	response to hexose	3/113	207/28891	0.0478518	Egr1/Icam1/Hmgcr	3
GO:0050806	positive regulation of synaptic transmission	4/113	348/28891	0.0480227	Plk2/Prkcg/Cx3cr1/Hmgcr	4
GO:0050878	regulation of body fluid levels	4/113	348/28891	0.0480227	Serpine1/Plaur/Plau/Fosl2	4
GO:0007259	receptor signaling pathway via JAK-STAT	3/113	208/28891	0.0484185	Socs3/Irf1/Bcl3	3
GO:0034284	response to monosaccharide	3/113	208/28891	0.0484185	Egr1/Icam1/Hmgcr	3
GO:0031331	positive regulation of cellular catabolic process	4/113	349/28891	0.0484387	Zfp36/Btg2/Plk2/Plk3	4
GO:0009408	response to heat	2/113	90/28891	0.0486017	Il1a/Dnajb1	2
GO:0042594	response to starvation	3/113	209/28891	0.0489884	Atf3/Zfp36/Jun	3
GO:0032956	regulation of actin cytoskeleton organization	4/113	351/28891	0.0492766	Myadm/Akap13/Il1a/Icam1	4
GO:0032436	positive regulation of proteasomal ubiquitin-dependent protein catabolic process	2/113	91/28891	0.04957	Plk2/Plk3	2
GO:0000255	allantoin metabolic process	1/113	13/28891	0.0496801	Gda	1
GO:0002158	osteoclast proliferation	1/113	13/28891	0.0496801	Junb	1
GO:0014072	response to isoquinoline alkaloid	1/113	13/28891	0.0496801	Prkcg	1
GO:0014745	negative regulation of muscle adaptation	1/113	13/28891	0.0496801	Klf4	1
GO:0031953	negative regulation of protein autophosphorylation	1/113	13/28891	0.0496801	Jun	1
GO:0032060	bleb assembly	1/113	13/28891	0.0496801	Emp1	1
GO:0033148	positive regulation of intracellular estrogen receptor signaling pathway	1/113	13/28891	0.0496801	Ar	1
GO:0033327	Leydig cell differentiation	1/113	13/28891	0.0496801	Ar	1
GO:0043922	negative regulation by host of viral transcription	1/113	13/28891	0.0496801	Jun	1
GO:0045625	regulation of T-helper 1 cell differentiation	1/113	13/28891	0.0496801	Irf1	1
GO:0051549	positive regulation of keratinocyte migration	1/113	13/28891	0.0496801	Serpine1	1
GO:0060179	male mating behavior	1/113	13/28891	0.0496801	Ar	1
GO:0060601	lateral sprouting from an epithelium	1/113	13/28891	0.0496801	Ar	1
GO:0072110	glomerular mesangial cell proliferation	1/113	13/28891	0.0496801	Egr1	1
GO:0090557	establishment of endothelial intestinal barrier	1/113	13/28891	0.0496801	Icam1	1
GO:0097012	response to granulocyte macrophage colony-stimulating factor	1/113	13/28891	0.0496801	Zfp36	1
GO:0097421	liver regeneration	1/113	13/28891	0.0496801	Cebpb	1
GO:1900272	negative regulation of long-term synaptic potentiation	1/113	13/28891	0.0496801	Cx3cr1	1
GO:0098742	cell-cell adhesion via plasma-membrane adhesion molecules	3/113	211/28891	0.0501382	Klf4/Myadm/Pcdh12	3
GO:0031110	regulation of microtubule polymerization or depolymerization	2/113	92/28891	0.0505452	Map1b/Gda	2
GO:1903321	negative regulation of protein modification by small protein conjugation or removal	2/113	92/28891	0.0505452	Prkcg/Dcun1d3	2
GO:0006282	regulation of DNA repair	3/113	212/28891	0.0507181	Prkcg/Ier3/Taf7	3
GO:0031334	positive regulation of protein-containing complex assembly	3/113	214/28891	0.0518876	Icam1/Map1b/Gda	3
GO:0008202	steroid metabolic process	4/113	358/28891	0.0522724	Egr1/Il1a/Tiparp/Hmgcr	4
GO:0006112	energy reserve metabolic process	2/113	94/28891	0.0525164	Gfpt1/Pcdh12	2
GO:0097696	receptor signaling pathway via STAT	3/113	216/28891	0.0530701	Socs3/Irf1/Bcl3	3
GO:0001660	fever generation	1/113	14/28891	0.0533987	Il1a	1
GO:0002755	MyD88-dependent toll-like receptor signaling pathway	1/113	14/28891	0.0533987	Irf1	1
GO:0006002	fructose 6-phosphate metabolic process	1/113	14/28891	0.0533987	Gfpt1	1
GO:0007175	negative regulation of epidermal growth factor-activated receptor activity	1/113	14/28891	0.0533987	Gprc5a	1
GO:0008298	intracellular mRNA localization	1/113	14/28891	0.0533987	Zfp36	1
GO:0009120	deoxyribonucleoside metabolic process	1/113	14/28891	0.0533987	Gda	1
GO:0010739	positive regulation of protein kinase A signaling	1/113	14/28891	0.0533987	Akap12	1
GO:0032486	Rap protein signal transduction	1/113	14/28891	0.0533987	Plk2	1
GO:0032490	detection of molecule of bacterial origin	1/113	14/28891	0.0533987	Nr4a1	1
GO:0035435	phosphate ion transmembrane transport	1/113	14/28891	0.0533987	Slc20a1	1
GO:0036065	fucosylation	1/113	14/28891	0.0533987	Pofut2	1
GO:0036490	regulation of translation in response to endoplasmic reticulum stress	1/113	14/28891	0.0533987	Ppp1r15a	1
GO:0042487	regulation of odontogenesis of dentin-containing tooth	1/113	14/28891	0.0533987	Tnfrsf11b	1
GO:0045628	regulation of T-helper 2 cell differentiation	1/113	14/28891	0.0533987	Irf1	1
GO:0046886	positive regulation of hormone biosynthetic process	1/113	14/28891	0.0533987	Egr1	1
GO:0060430	lung saccule development	1/113	14/28891	0.0533987	Fosl2	1
GO:0060736	prostate gland growth	1/113	14/28891	0.0533987	Ar	1
GO:0072224	metanephric glomerulus development	1/113	14/28891	0.0533987	Egr1	1
GO:0072683	T cell extravasation	1/113	14/28891	0.0533987	Icam1	1
GO:0090394	negative regulation of excitatory postsynaptic potential	1/113	14/28891	0.0533987	Plk2	1
GO:0098883	synapse pruning	1/113	14/28891	0.0533987	Cx3cr1	1
GO:1900025	negative regulation of substrate adhesion-dependent cell spreading	1/113	14/28891	0.0533987	Spry4	1
GO:1901533	negative regulation of hematopoietic progenitor cell differentiation	1/113	14/28891	0.0533987	Zfp36	1
GO:1901836	regulation of transcription of nucleolar large rRNA by RNA polymerase I	1/113	14/28891	0.0533987	Ippk	1
GO:1901841	regulation of high voltage-gated calcium channel activity	1/113	14/28891	0.0533987	Gem	1
GO:1902036	regulation of hematopoietic stem cell differentiation	1/113	14/28891	0.0533987	Zfp36	1
GO:1903977	positive regulation of glial cell migration	1/113	14/28891	0.0533987	Cx3cr1	1
GO:2000052	positive regulation of non-canonical Wnt signaling pathway	1/113	14/28891	0.0533987	Rspo3	1
GO:0032651	regulation of interleukin-1 beta production	2/113	95/28891	0.0535123	Egr1/Cx3cr1	2
GO:0042475	odontogenesis of dentin-containing tooth	2/113	95/28891	0.0535123	Serpine1/Tnfrsf11b	2
GO:0060395	SMAD protein signal transduction	2/113	95/28891	0.0535123	Fos/Jun	2
GO:1901879	regulation of protein depolymerization	2/113	95/28891	0.0535123	Nes/Map1b	2
GO:0043122	regulation of canonical NF-kappaB signal transduction	3/113	217/28891	0.0536663	Akap13/Il1a/Ripk1	3
GO:0009566	fertilization	3/113	218/28891	0.0542657	Ar/Cfap69/Spaca6	3
GO:0050672	negative regulation of lymphocyte proliferation	2/113	96/28891	0.0545148	Gpnmb/Cebpb	2
GO:0050810	regulation of steroid biosynthetic process	2/113	96/28891	0.0545148	Egr1/Il1a	2
GO:0001505	regulation of neurotransmitter levels	3/113	220/28891	0.0554741	Syn3/Prkcg/Nr4a1	3
GO:0032945	negative regulation of mononuclear cell proliferation	2/113	97/28891	0.055524	Gpnmb/Cebpb	2
GO:0061157	mRNA destabilization	2/113	97/28891	0.055524	Zfp36/Btg2	2
GO:0008217	regulation of blood pressure	3/113	221/28891	0.0560832	Bdkrb2/Ier3/Ar	3
GO:0051251	positive regulation of lymphocyte activation	4/113	367/28891	0.0562677	Egr3/Nfkbiz/Il1a/Irf1	4
GO:0002312	B cell activation involved in immune response	2/113	98/28891	0.0565397	Nfkbiz/Bcl3	2
GO:0007405	neuroblast proliferation	2/113	98/28891	0.0565397	Btg2/Cx3cr1	2
GO:1901874	negative regulation of post-translational protein modification	2/113	98/28891	0.0565397	Prkcg/Dcun1d3	2
GO:0035265	organ growth	3/113	222/28891	0.0566954	Akap13/Ar/Fosl2	3
GO:0001865	NK T cell differentiation	1/113	15/28891	0.0571029	Fosl2	1
GO:0002829	negative regulation of type 2 immune response	1/113	15/28891	0.0571029	Irf1	1
GO:0009155	purine deoxyribonucleotide catabolic process	1/113	15/28891	0.0571029	Gda	1
GO:0009169	purine ribonucleoside monophosphate catabolic process	1/113	15/28891	0.0571029	Gda	1
GO:0009170	purine deoxyribonucleoside monophosphate metabolic process	1/113	15/28891	0.0571029	Gda	1
GO:0010838	positive regulation of keratinocyte proliferation	1/113	15/28891	0.0571029	Lrg1	1
GO:0032308	positive regulation of prostaglandin secretion	1/113	15/28891	0.0571029	Il1a	1
GO:0034112	positive regulation of homotypic cell-cell adhesion	1/113	15/28891	0.0571029	Plaur	1
GO:0034350	regulation of glial cell apoptotic process	1/113	15/28891	0.0571029	Akap12	1
GO:0042541	hemoglobin biosynthetic process	1/113	15/28891	0.0571029	Klf4	1
GO:0043558	regulation of translational initiation in response to stress	1/113	15/28891	0.0571029	Ppp1r15a	1
GO:0044406	adhesion of symbiont to host	1/113	15/28891	0.0571029	Icam1	1
GO:0045586	regulation of gamma-delta T cell differentiation	1/113	15/28891	0.0571029	Egr3	1
GO:0045651	positive regulation of macrophage differentiation	1/113	15/28891	0.0571029	Ripk1	1
GO:0046643	regulation of gamma-delta T cell activation	1/113	15/28891	0.0571029	Egr3	1
GO:0048308	organelle inheritance	1/113	15/28891	0.0571029	Plk3	1
GO:0048313	Golgi inheritance	1/113	15/28891	0.0571029	Plk3	1
GO:0051547	regulation of keratinocyte migration	1/113	15/28891	0.0571029	Serpine1	1
GO:1900153	positive regulation of nuclear-transcribed mRNA catabolic process, deadenylation-dependent decay	1/113	15/28891	0.0571029	Zfp36	1
GO:1905048	regulation of metallopeptidase activity	1/113	15/28891	0.0571029	Timp3	1
GO:2000811	negative regulation of anoikis	1/113	15/28891	0.0571029	Mcl1	1
GO:0009743	response to carbohydrate	3/113	223/28891	0.0573108	Egr1/Icam1/Hmgcr	3
GO:0001570	vasculogenesis	2/113	99/28891	0.057562	Junb/Tiparp	2
GO:0045619	regulation of lymphocyte differentiation	3/113	224/28891	0.0579295	Egr3/Nfkbiz/Irf1	3
GO:0050866	negative regulation of cell activation	3/113	225/28891	0.0585513	Gpnmb/Irf1/Cebpb	3
GO:0061351	neural precursor cell proliferation	3/113	225/28891	0.0585513	Btg2/Nes/Cx3cr1	3
GO:2000241	regulation of reproductive process	3/113	225/28891	0.0585513	Ar/Cfap69/Il1a	3
GO:0032091	negative regulation of protein binding	2/113	100/28891	0.0585907	Plk2/Nes	2
GO:0010717	regulation of epithelial to mesenchymal transition	2/113	101/28891	0.0596258	Lrg1/Pofut2	2
GO:0032611	interleukin-1 beta production	2/113	101/28891	0.0596258	Egr1/Cx3cr1	2
GO:0060021	roof of mouth development	2/113	101/28891	0.0596258	Csrnp1/Tiparp	2
GO:0007623	circadian rhythm	3/113	228/28891	0.0604357	Egr1/Prkcg/Gfpt1	3
GO:0019935	cyclic-nucleotide-mediated signaling	2/113	102/28891	0.0606673	Mgrn1/Atf1	2
GO:0034446	substrate adhesion-dependent cell spreading	2/113	102/28891	0.0606673	Myadm/Spry4	2
GO:0050779	RNA destabilization	2/113	102/28891	0.0606673	Zfp36/Btg2	2
GO:0061014	positive regulation of mRNA catabolic process	2/113	102/28891	0.0606673	Zfp36/Btg2	2
GO:0002467	germinal center formation	1/113	16/28891	0.0607927	Bcl3	1
GO:0007406	negative regulation of neuroblast proliferation	1/113	16/28891	0.0607927	Btg2	1
GO:0009128	purine nucleoside monophosphate catabolic process	1/113	16/28891	0.0607927	Gda	1
GO:0030238	male sex determination	1/113	16/28891	0.0607927	Ar	1
GO:0032488	Cdc42 protein signal transduction	1/113	16/28891	0.0607927	Rhoj	1
GO:0033084	regulation of immature T cell proliferation in thymus	1/113	16/28891	0.0607927	Il1a	1
GO:0035970	peptidyl-threonine dephosphorylation	1/113	16/28891	0.0607927	Dusp1	1
GO:0042048	olfactory behavior	1/113	16/28891	0.0607927	Cfap69	1
GO:0043951	negative regulation of cAMP-mediated signaling	1/113	16/28891	0.0607927	Mgrn1	1
GO:0045346	regulation of MHC class II biosynthetic process	1/113	16/28891	0.0607927	Taf7	1
GO:0060546	negative regulation of necroptotic process	1/113	16/28891	0.0607927	Ripk1	1
GO:0061029	eyelid development in camera-type eye	1/113	16/28891	0.0607927	Jun	1
GO:0072109	glomerular mesangium development	1/113	16/28891	0.0607927	Egr1	1
GO:0086103	G protein-coupled receptor signaling pathway involved in heart process	1/113	16/28891	0.0607927	Akap13	1
GO:0090051	negative regulation of cell migration involved in sprouting angiogenesis	1/113	16/28891	0.0607927	Klf4	1
GO:0090136	epithelial cell-cell adhesion	1/113	16/28891	0.0607927	Vcl	1
GO:0110156	methylguanosine-cap decapping	1/113	16/28891	0.0607927	Zfp36	1
GO:1901522	positive regulation of transcription from RNA polymerase II promoter involved in cellular response to chemical stimulus	1/113	16/28891	0.0607927	Jun	1
GO:1901722	regulation of cell proliferation involved in kidney development	1/113	16/28891	0.0607927	Egr1	1
GO:1902093	positive regulation of flagellated sperm motility	1/113	16/28891	0.0607927	Cfap69	1
GO:2000155	positive regulation of cilium-dependent cell motility	1/113	16/28891	0.0607927	Cfap69	1
GO:0061138	morphogenesis of a branching epithelium	3/113	229/28891	0.0610701	Socs3/Ar/Rspo3	3
GO:0006836	neurotransmitter transport	3/113	230/28891	0.0617077	Syn3/Prkcg/Nr4a1	3
GO:0035264	multicellular organism growth	3/113	230/28891	0.0617077	Ar/Fosl2/Slc25a25	3
GO:0051056	regulation of small GTPase mediated signal transduction	3/113	230/28891	0.0617077	Akap13/Lpar6/Spry4	3
GO:0099504	synaptic vesicle cycle	3/113	230/28891	0.0617077	Syn3/Prkcg/Pls3	3
GO:0032370	positive regulation of lipid transport	2/113	103/28891	0.061715	Dennd5b/Il1a	2
GO:0046635	positive regulation of alpha-beta T cell activation	2/113	103/28891	0.061715	Nfkbiz/Irf1	2
GO:0043010	camera-type eye development	4/113	380/28891	0.0623219	Klf4/Jun/Rhoj/Slc25a25	4
GO:0035967	cellular response to topologically incorrect protein	2/113	104/28891	0.0627688	Atf3/Ppp1r15a	2
GO:0070664	negative regulation of leukocyte proliferation	2/113	104/28891	0.0627688	Gpnmb/Cebpb	2
GO:1903050	regulation of proteolysis involved in protein catabolic process	3/113	232/28891	0.0629922	Plk2/Prkcg/Plk3	3
GO:0002221	pattern recognition receptor signaling pathway	3/113	233/28891	0.0636391	Nfkbiz/Rps6ka3/Irf1	3
GO:0033077	T cell differentiation in thymus	2/113	105/28891	0.0638288	Egr3/Il1a	2
GO:0048525	negative regulation of viral process	2/113	105/28891	0.0638288	Zfp36/Hexim1	2
GO:0002689	negative regulation of leukocyte chemotaxis	1/113	17/28891	0.0644682	Dusp1	1
GO:0003353	positive regulation of cilium movement	1/113	17/28891	0.0644682	Cfap69	1
GO:0009226	nucleotide-sugar biosynthetic process	1/113	17/28891	0.0644682	Gfpt1	1
GO:0014819	regulation of skeletal muscle contraction	1/113	17/28891	0.0644682	Nr4a1	1
GO:0032239	regulation of nucleobase-containing compound transport	1/113	17/28891	0.0644682	Ripk1	1
GO:0032306	regulation of prostaglandin secretion	1/113	17/28891	0.0644682	Il1a	1
GO:0033083	regulation of immature T cell proliferation	1/113	17/28891	0.0644682	Il1a	1
GO:0035112	genitalia morphogenesis	1/113	17/28891	0.0644682	Ar	1
GO:0043923	positive regulation by host of viral transcription	1/113	17/28891	0.0644682	Jun	1
GO:0045342	MHC class II biosynthetic process	1/113	17/28891	0.0644682	Taf7	1
GO:0061000	negative regulation of dendritic spine development	1/113	17/28891	0.0644682	Plk2	1
GO:0061158	3'-UTR-mediated mRNA destabilization	1/113	17/28891	0.0644682	Zfp36	1
GO:0071498	cellular response to fluid shear stress	1/113	17/28891	0.0644682	Klf4	1
GO:0098693	regulation of synaptic vesicle cycle	1/113	17/28891	0.0644682	Pls3	1
GO:1903798	regulation of miRNA processing	1/113	17/28891	0.0644682	Ripk1	1
GO:1903959	regulation of monoatomic anion transmembrane transport	1/113	17/28891	0.0644682	Ripk1	1
GO:0045089	positive regulation of innate immune response	4/113	385/28891	0.0647389	Nfkbiz/Rps6ka3/Irf1/Hexim1	4
GO:1901222	regulation of non-canonical NF-kappaB signal transduction	2/113	106/28891	0.0648949	Litaf/Ripk1	2
GO:0007160	cell-matrix adhesion	3/113	235/28891	0.0649422	Serpine1/Vcl/Plau	3
GO:0002822	regulation of adaptive immune response based on somatic recombination of immune receptors built from immunoglobulin superfamily domains	3/113	236/28891	0.0655984	Nfkbiz/Arid5a/Irf1	3
GO:0005976	polysaccharide metabolic process	2/113	108/28891	0.067045	Gfpt1/Pcdh12	2
GO:2000060	positive regulation of ubiquitin-dependent protein catabolic process	2/113	108/28891	0.067045	Plk2/Plk3	2
GO:2000243	positive regulation of reproductive process	2/113	108/28891	0.067045	Ar/Cfap69	2
GO:0002076	osteoblast development	1/113	18/28891	0.0681295	Jund	1
GO:0006482	protein demethylation	1/113	18/28891	0.0681295	Kdm6b	1
GO:0008214	protein dealkylation	1/113	18/28891	0.0681295	Kdm6b	1
GO:0032604	granulocyte macrophage colony-stimulating factor production	1/113	18/28891	0.0681295	Fosl2	1
GO:0033080	immature T cell proliferation in thymus	1/113	18/28891	0.0681295	Il1a	1
GO:0035745	T-helper 2 cell cytokine production	1/113	18/28891	0.0681295	Fosl2	1
GO:0045655	regulation of monocyte differentiation	1/113	18/28891	0.0681295	Jun	1
GO:0045779	negative regulation of bone resorption	1/113	18/28891	0.0681295	Tnfrsf11b	1
GO:0045945	positive regulation of transcription by RNA polymerase III	1/113	18/28891	0.0681295	Ar	1
GO:0060572	morphogenesis of an epithelial bud	1/113	18/28891	0.0681295	Ar	1
GO:0060644	mammary gland epithelial cell differentiation	1/113	18/28891	0.0681295	Cebpb	1
GO:0061042	vascular wound healing	1/113	18/28891	0.0681295	Serpine1	1
GO:0061179	negative regulation of insulin secretion involved in cellular response to glucose stimulus	1/113	18/28891	0.0681295	Hmgcr	1
GO:0061430	bone trabecula morphogenesis	1/113	18/28891	0.0681295	Sbno2	1
GO:0062099	negative regulation of programmed necrotic cell death	1/113	18/28891	0.0681295	Ripk1	1
GO:0070920	regulation of regulatory ncRNA processing	1/113	18/28891	0.0681295	Ripk1	1
GO:0080154	regulation of fertilization	1/113	18/28891	0.0681295	Cfap69	1
GO:0098760	response to interleukin-7	1/113	18/28891	0.0681295	Fosl2	1
GO:0099159	regulation of modification of postsynaptic structure	1/113	18/28891	0.0681295	Rhob	1
GO:1900221	regulation of amyloid-beta clearance	1/113	18/28891	0.0681295	Hmgcr	1
GO:1901386	negative regulation of voltage-gated calcium channel activity	1/113	18/28891	0.0681295	Gem	1
GO:1901881	positive regulation of protein depolymerization	1/113	18/28891	0.0681295	Nes	1
GO:1903376	regulation of oxidative stress-induced neuron intrinsic apoptotic signaling pathway	1/113	18/28891	0.0681295	Mcl1	1
GO:2001267	regulation of cysteine-type endopeptidase activity involved in apoptotic signaling pathway	1/113	18/28891	0.0681295	Plaur	1
GO:0030595	leukocyte chemotaxis	3/113	240/28891	0.0682537	Serpine1/Dusp1/Cx3cr1	3
GO:0007200	phospholipase C-activating G protein-coupled receptor signaling pathway	2/113	110/28891	0.0692186	Cx3cr1/Lpar6	2
GO:2001243	negative regulation of intrinsic apoptotic signaling pathway	2/113	110/28891	0.0692186	Plaur/Bdkrb2	2
GO:0043434	response to peptide hormone	4/113	396/28891	0.0702273	Egr1/Socs3/Nr4a1/Irf1	4
GO:0050920	regulation of chemotaxis	3/113	243/28891	0.070277	Serpine1/Dusp1/Cx3cr1	3
GO:0002690	positive regulation of leukocyte chemotaxis	2/113	111/28891	0.0703141	Serpine1/Cx3cr1	2
GO:0002758	innate immune response-activating signaling pathway	3/113	244/28891	0.0709574	Nfkbiz/Rps6ka3/Irf1	3
GO:0006986	response to unfolded protein	2/113	112/28891	0.0714152	Atf3/Ppp1r15a	2
GO:0002827	positive regulation of T-helper 1 type immune response	1/113	19/28891	0.0717765	Arid5a	1
GO:0003159	morphogenesis of an endothelium	1/113	19/28891	0.0717765	Rhob	1
GO:0006743	ubiquinone metabolic process	1/113	19/28891	0.0717765	Hmgcr	1
GO:0007252	I-kappaB phosphorylation	1/113	19/28891	0.0717765	Cx3cr1	1
GO:0010801	negative regulation of peptidyl-threonine phosphorylation	1/113	19/28891	0.0717765	Ppp1r15a	1
GO:0015867	ATP transport	1/113	19/28891	0.0717765	Slc25a25	1
GO:0032516	positive regulation of phosphoprotein phosphatase activity	1/113	19/28891	0.0717765	Ppp1r15a	1
GO:0032823	regulation of natural killer cell differentiation	1/113	19/28891	0.0717765	Irf1	1
GO:0033079	immature T cell proliferation	1/113	19/28891	0.0717765	Il1a	1
GO:0033145	positive regulation of intracellular steroid hormone receptor signaling pathway	1/113	19/28891	0.0717765	Ar	1
GO:0033574	response to testosterone	1/113	19/28891	0.0717765	Ar	1
GO:0042492	gamma-delta T cell differentiation	1/113	19/28891	0.0717765	Egr3	1
GO:0047484	regulation of response to osmotic stress	1/113	19/28891	0.0717765	Bdkrb2	1
GO:0061154	endothelial tube morphogenesis	1/113	19/28891	0.0717765	Rhob	1
GO:0070102	interleukin-6-mediated signaling pathway	1/113	19/28891	0.0717765	Ripk1	1
GO:0071676	negative regulation of mononuclear cell migration	1/113	19/28891	0.0717765	Dusp1	1
GO:0090083	regulation of inclusion body assembly	1/113	19/28891	0.0717765	Dnajb1	1
GO:0090280	positive regulation of calcium ion import	1/113	19/28891	0.0717765	Serpine1	1
GO:0110154	RNA decapping	1/113	19/28891	0.0717765	Zfp36	1
GO:1901550	regulation of endothelial cell development	1/113	19/28891	0.0717765	Vcl	1
GO:1903140	regulation of establishment of endothelial barrier	1/113	19/28891	0.0717765	Vcl	1
GO:2000319	regulation of T-helper 17 cell differentiation	1/113	19/28891	0.0717765	Nfkbiz	1
GO:0015908	fatty acid transport	2/113	113/28891	0.072522	Bdkrb2/Il1a	2
GO:0032755	positive regulation of interleukin-6 production	2/113	113/28891	0.072522	Il1a/Arid5a	2
GO:0048872	homeostasis of number of cells	4/113	401/28891	0.0727991	Zfp36/Nfkbiz/Fosl2/Cx3cr1	4
GO:0032970	regulation of actin filament-based process	4/113	402/28891	0.0733192	Myadm/Akap13/Il1a/Icam1	4
GO:1901800	positive regulation of proteasomal protein catabolic process	2/113	114/28891	0.0736344	Plk2/Plk3	2
GO:0001763	morphogenesis of a branching structure	3/113	249/28891	0.0744043	Socs3/Ar/Rspo3	3
GO:1903320	regulation of protein modification by small protein conjugation or removal	3/113	249/28891	0.0744043	Egr1/Prkcg/Dcun1d3	3
GO:0051702	biological process involved in interaction with symbiont	2/113	115/28891	0.0747523	Jun/Cx3cr1	2
GO:0007178	transmembrane receptor protein serine/threonine kinase signaling pathway	4/113	405/28891	0.0748909	Egr1/Fos/Jun/Lrg1	4
GO:0048638	regulation of developmental growth	4/113	405/28891	0.0748909	Serpine1/Ar/Fosl2/Map1b	4
GO:0009159	deoxyribonucleoside monophosphate catabolic process	1/113	20/28891	0.0754094	Gda	1
GO:0015936	coenzyme A metabolic process	1/113	20/28891	0.0754094	Hmgcr	1
GO:0034349	glial cell apoptotic process	1/113	20/28891	0.0754094	Akap12	1
GO:0035313	wound healing, spreading of epidermal cells	1/113	20/28891	0.0754094	Lrg1	1
GO:0035633	maintenance of blood-brain barrier	1/113	20/28891	0.0754094	Bdkrb2	1
GO:0035795	negative regulation of mitochondrial membrane permeability	1/113	20/28891	0.0754094	Ier3	1
GO:0036480	neuron intrinsic apoptotic signaling pathway in response to oxidative stress	1/113	20/28891	0.0754094	Mcl1	1
GO:0040037	negative regulation of fibroblast growth factor receptor signaling pathway	1/113	20/28891	0.0754094	Spry4	1
GO:0043116	negative regulation of vascular permeability	1/113	20/28891	0.0754094	Akap12	1
GO:0046851	negative regulation of bone remodeling	1/113	20/28891	0.0754094	Tnfrsf11b	1
GO:0061469	regulation of type B pancreatic cell proliferation	1/113	20/28891	0.0754094	Nr4a1	1
GO:0097091	synaptic vesicle clustering	1/113	20/28891	0.0754094	Syn3	1
GO:0060828	regulation of canonical Wnt signaling pathway	3/113	251/28891	0.0758037	Egr1/Ccnyl1/Rspo3	3
GO:0032642	regulation of chemokine production	2/113	116/28891	0.0758756	Egr1/Klf4	2
GO:0032652	regulation of interleukin-1 production	2/113	116/28891	0.0758756	Egr1/Cx3cr1	2
GO:0002819	regulation of adaptive immune response	3/113	252/28891	0.0765077	Nfkbiz/Arid5a/Irf1	3
GO:0032535	regulation of cellular component size	4/113	411/28891	0.0780855	Myadm/Ppp1r15a/Icam1/Map1b	4
GO:0030518	intracellular steroid hormone receptor signaling pathway	2/113	118/28891	0.0781385	Ar/Taf7	2
GO:0002281	macrophage activation involved in immune response	1/113	21/28891	0.0790282	Sbno2	1
GO:0006700	C21-steroid hormone biosynthetic process	1/113	21/28891	0.0790282	Egr1	1
GO:0032305	positive regulation of icosanoid secretion	1/113	21/28891	0.0790282	Il1a	1
GO:0032310	prostaglandin secretion	1/113	21/28891	0.0790282	Il1a	1
GO:0035234	ectopic germ cell programmed cell death	1/113	21/28891	0.0790282	Il1a	1
GO:0042448	progesterone metabolic process	1/113	21/28891	0.0790282	Egr1	1
GO:0045623	negative regulation of T-helper cell differentiation	1/113	21/28891	0.0790282	Irf1	1
GO:0045649	regulation of macrophage differentiation	1/113	21/28891	0.0790282	Ripk1	1
GO:0048569	post-embryonic animal organ development	1/113	21/28891	0.0790282	Klf4	1
GO:0051770	positive regulation of nitric-oxide synthase biosynthetic process	1/113	21/28891	0.0790282	Akap12	1
GO:0060416	response to growth hormone	1/113	21/28891	0.0790282	Irf1	1
GO:0072520	seminiferous tubule development	1/113	21/28891	0.0790282	Ar	1
GO:1901142	insulin metabolic process	1/113	21/28891	0.0790282	Fosl2	1
GO:0002833	positive regulation of response to biotic stimulus	4/113	413/28891	0.0791655	Nfkbiz/Rps6ka3/Irf1/Hexim1	4
GO:0072593	reactive oxygen species metabolic process	3/113	257/28891	0.0800715	Ier3/Plau/Ripk1	3
GO:0021761	limbic system development	2/113	120/28891	0.0804224	Btg2/Kdm6b	2
GO:0014897	striated muscle hypertrophy	2/113	121/28891	0.0815722	Akap13/Ar	2
GO:0071456	cellular response to hypoxia	2/113	121/28891	0.0815722	Egr1/Plk3	2
GO:0006417	regulation of translation	4/113	418/28891	0.081898	Zfp36/Btg2/Ppp1r15a/Bcl3	4
GO:0001975	response to amphetamine	1/113	22/28891	0.082633	Nr4a1	1
GO:0006541	glutamine metabolic process	1/113	22/28891	0.082633	Gfpt1	1
GO:0007176	regulation of epidermal growth factor-activated receptor activity	1/113	22/28891	0.082633	Gprc5a	1
GO:0007620	copulation	1/113	22/28891	0.082633	Ar	1
GO:0009151	purine deoxyribonucleotide metabolic process	1/113	22/28891	0.082633	Gda	1
GO:0009158	ribonucleoside monophosphate catabolic process	1/113	22/28891	0.082633	Gda	1
GO:0009164	nucleoside catabolic process	1/113	22/28891	0.082633	Gda	1
GO:0020027	hemoglobin metabolic process	1/113	22/28891	0.082633	Klf4	1
GO:0030539	male genitalia development	1/113	22/28891	0.082633	Ar	1
GO:0032515	negative regulation of phosphoprotein phosphatase activity	1/113	22/28891	0.082633	Ppp1r15a	1
GO:0042790	nucleolar large rRNA transcription by RNA polymerase I	1/113	22/28891	0.082633	Ippk	1
GO:0043374	CD8-positive, alpha-beta T cell differentiation	1/113	22/28891	0.082633	Irf1	1
GO:0045475	locomotor rhythm	1/113	22/28891	0.082633	Egr1	1
GO:0045820	negative regulation of glycolytic process	1/113	22/28891	0.082633	Ier3	1
GO:0046599	regulation of centriole replication	1/113	22/28891	0.082633	Plk2	1
GO:0046629	gamma-delta T cell activation	1/113	22/28891	0.082633	Egr3	1
GO:0060749	mammary gland alveolus development	1/113	22/28891	0.082633	Ar	1
GO:0061377	mammary gland lobule development	1/113	22/28891	0.082633	Ar	1
GO:0061760	antifungal innate immune response	1/113	22/28891	0.082633	Cx3cr1	1
GO:0070935	3'-UTR-mediated mRNA stabilization	1/113	22/28891	0.082633	Zfp36	1
GO:0072111	cell proliferation involved in kidney development	1/113	22/28891	0.082633	Egr1	1
GO:0090305	nucleic acid phosphodiester bond hydrolysis	1/113	22/28891	0.082633	Zfp36	1
GO:1902254	negative regulation of intrinsic apoptotic signaling pathway by p53 class mediator	1/113	22/28891	0.082633	Bdkrb2	1
GO:1905709	negative regulation of membrane permeability	1/113	22/28891	0.082633	Ier3	1
GO:2000209	regulation of anoikis	1/113	22/28891	0.082633	Mcl1	1
GO:0032612	interleukin-1 production	2/113	122/28891	0.082727	Egr1/Cx3cr1	2
GO:0071346	cellular response to type II interferon	2/113	122/28891	0.082727	Irf1/Flnb	2
GO:0002062	chondrocyte differentiation	2/113	123/28891	0.0838869	Arid5a/Fosl2	2
GO:0006275	regulation of DNA replication	2/113	123/28891	0.0838869	Jun/Atf1	2
GO:0006413	translational initiation	2/113	123/28891	0.0838869	Ppp1r15a/Eif1ad	2
GO:0007498	mesoderm development	2/113	123/28891	0.0838869	Kdm6b/Pofut2	2
GO:0008306	associative learning	2/113	123/28891	0.0838869	Btg2/Hmgcr	2
GO:0014896	muscle hypertrophy	2/113	123/28891	0.0838869	Akap13/Ar	2
GO:0019218	regulation of steroid metabolic process	2/113	123/28891	0.0838869	Egr1/Il1a	2
GO:0032963	collagen metabolic process	2/113	123/28891	0.0838869	Serpine1/Fosl2	2
GO:0042100	B cell proliferation	2/113	123/28891	0.0838869	Nfkbiz/Fosl2	2
GO:0044403	biological process involved in symbiotic interaction	3/113	264/28891	0.0851802	Jun/Icam1/Cx3cr1	3
GO:0002440	production of molecular mediator of immune response	4/113	425/28891	0.0858014	Nfkbiz/Litaf/Arid5a/Fosl2	4
GO:0000956	nuclear-transcribed mRNA catabolic process	2/113	125/28891	0.0862217	Zfp36/Btg2	2
GO:0002693	positive regulation of cellular extravasation	1/113	23/28891	0.0862238	Icam1	1
GO:0006144	purine nucleobase metabolic process	1/113	23/28891	0.0862238	Gda	1
GO:0031579	membrane raft organization	1/113	23/28891	0.0862238	Myadm	1
GO:0031649	heat generation	1/113	23/28891	0.0862238	Il1a	1
GO:0032095	regulation of response to food	1/113	23/28891	0.0862238	Prkcg	1
GO:0042481	regulation of odontogenesis	1/113	23/28891	0.0862238	Tnfrsf11b	1
GO:0043501	skeletal muscle adaptation	1/113	23/28891	0.0862238	Ar	1
GO:0043605	amide catabolic process	1/113	23/28891	0.0862238	Gda	1
GO:0051043	regulation of membrane protein ectodomain proteolysis	1/113	23/28891	0.0862238	Timp3	1
GO:0060333	type II interferon-mediated signaling pathway	1/113	23/28891	0.0862238	Irf1	1
GO:0060544	regulation of necroptotic process	1/113	23/28891	0.0862238	Ripk1	1
GO:0070254	mucus secretion	1/113	23/28891	0.0862238	Fosl2	1
GO:1901317	regulation of flagellated sperm motility	1/113	23/28891	0.0862238	Cfap69	1
GO:1903672	positive regulation of sprouting angiogenesis	1/113	23/28891	0.0862238	Klf4	1
GO:1905244	regulation of modification of synaptic structure	1/113	23/28891	0.0862238	Rhob	1
GO:0048705	skeletal system morphogenesis	3/113	266/28891	0.086665	Csrnp1/Fosl2/Tiparp	3
GO:1905954	positive regulation of lipid localization	2/113	126/28891	0.0873964	Dennd5b/Il1a	2
GO:0001654	eye development	4/113	428/28891	0.0875018	Klf4/Jun/Rhoj/Slc25a25	4
GO:0007052	mitotic spindle organization	2/113	127/28891	0.088576	Plk2/Plk3	2
GO:0032649	regulation of type II interferon production	2/113	127/28891	0.088576	Arid5a/Bcl3	2
GO:0048534	hematopoietic or lymphoid organ development	2/113	127/28891	0.088576	Nfkbiz/Bcl3	2
GO:0042742	defense response to bacterium	4/113	430/28891	0.0886445	Serpine1/Nfkbiz/Bcl3/Cebpb	4
GO:0150063	visual system development	4/113	431/28891	0.0892186	Klf4/Jun/Rhoj/Slc25a25	4
GO:0099003	vesicle-mediated transport in synapse	3/113	270/28891	0.0896676	Syn3/Prkcg/Pls3	3
GO:0007041	lysosomal transport	2/113	128/28891	0.0897603	Rhob/Mgrn1	2
GO:0038061	non-canonical NF-kappaB signal transduction	2/113	128/28891	0.0897603	Litaf/Ripk1	2
GO:0051261	protein depolymerization	2/113	128/28891	0.0897603	Nes/Map1b	2
GO:2000278	regulation of DNA biosynthetic process	2/113	128/28891	0.0897603	Klf4/Dusp1	2
GO:0010738	regulation of protein kinase A signaling	1/113	24/28891	0.0898007	Akap12	1
GO:0014075	response to amine	1/113	24/28891	0.0898007	Nr4a1	1
GO:0034405	response to fluid shear stress	1/113	24/28891	0.0898007	Klf4	1
GO:0043555	regulation of translation in response to stress	1/113	24/28891	0.0898007	Ppp1r15a	1
GO:0045116	protein neddylation	1/113	24/28891	0.0898007	Dcun1d3	1
GO:0045742	positive regulation of epidermal growth factor receptor signaling pathway	1/113	24/28891	0.0898007	Plaur	1
GO:0046037	GMP metabolic process	1/113	24/28891	0.0898007	Gda	1
GO:0048333	mesodermal cell differentiation	1/113	24/28891	0.0898007	Kdm6b	1
GO:0048643	positive regulation of skeletal muscle tissue development	1/113	24/28891	0.0898007	Hmgcr	1
GO:0050872	white fat cell differentiation	1/113	24/28891	0.0898007	Creb5	1
GO:0060055	angiogenesis involved in wound healing	1/113	24/28891	0.0898007	Serpine1	1
GO:0150105	protein localization to cell-cell junction	1/113	24/28891	0.0898007	Vcl	1
GO:1901028	regulation of mitochondrial outer membrane permeabilization involved in apoptotic signaling pathway	1/113	24/28891	0.0898007	Ier3	1
GO:2000773	negative regulation of cellular senescence	1/113	24/28891	0.0898007	Plk2	1
GO:0031668	cellular response to extracellular stimulus	3/113	271/28891	0.0904251	Fos/Atf3/Jun	3
GO:0003073	regulation of systemic arterial blood pressure	2/113	129/28891	0.0909493	Ier3/Ar	2
GO:0048880	sensory system development	4/113	435/28891	0.091533	Klf4/Jun/Rhoj/Slc25a25	4
GO:0035195	miRNA-mediated post-transcriptional gene silencing	2/113	130/28891	0.0921431	Zfp36/Ripk1	2
GO:0043254	regulation of protein-containing complex assembly	4/113	437/28891	0.092701	Myadm/Icam1/Map1b/Gda	4
GO:0001829	trophectodermal cell differentiation	1/113	25/28891	0.0933636	Junb	1
GO:0006298	mismatch repair	1/113	25/28891	0.0933636	Prkcg	1
GO:0006359	regulation of transcription by RNA polymerase III	1/113	25/28891	0.0933636	Ar	1
GO:0007342	fusion of sperm to egg plasma membrane involved in single fertilization	1/113	25/28891	0.0933636	Spaca6	1
GO:0009125	nucleoside monophosphate catabolic process	1/113	25/28891	0.0933636	Gda	1
GO:0032352	positive regulation of hormone metabolic process	1/113	25/28891	0.0933636	Egr1	1
GO:0034643	establishment of mitochondrion localization, microtubule-mediated	1/113	25/28891	0.0933636	Map1b	1
GO:0043371	negative regulation of CD4-positive, alpha-beta T cell differentiation	1/113	25/28891	0.0933636	Irf1	1
GO:0043567	regulation of insulin-like growth factor receptor signaling pathway	1/113	25/28891	0.0933636	Ar	1
GO:0044819	mitotic G1/S transition checkpoint signaling	1/113	25/28891	0.0933636	Plk3	1
GO:0046697	decidualization	1/113	25/28891	0.0933636	Junb	1
GO:0047497	mitochondrion transport along microtubule	1/113	25/28891	0.0933636	Map1b	1
GO:0061162	establishment of monopolar cell polarity	1/113	25/28891	0.0933636	Map1b	1
GO:2000345	regulation of hepatocyte proliferation	1/113	25/28891	0.0933636	Plau	1
GO:2000679	positive regulation of transcription regulatory region DNA binding	1/113	25/28891	0.0933636	Klf4	1
GO:0002757	immune response-activating signaling pathway	4/113	440/28891	0.0944664	Nfkbiz/Rps6ka3/Fosl2/Irf1	4
GO:0001578	microtubule bundle formation	2/113	132/28891	0.0945443	Cfap69/Map1b	2
GO:0042476	odontogenesis	2/113	132/28891	0.0945443	Serpine1/Tnfrsf11b	2
GO:0048259	regulation of receptor-mediated endocytosis	2/113	132/28891	0.0945443	Serpine1/Plk2	2
GO:1903052	positive regulation of proteolysis involved in protein catabolic process	2/113	133/28891	0.0957516	Plk2/Plk3	2
GO:0002726	positive regulation of T cell cytokine production	1/113	26/28891	0.0969128	Arid5a	1
GO:0003417	growth plate cartilage development	1/113	26/28891	0.0969128	Fosl2	1
GO:0010566	regulation of ketone biosynthetic process	1/113	26/28891	0.0969128	Egr1	1
GO:0010666	positive regulation of cardiac muscle cell apoptotic process	1/113	26/28891	0.0969128	Hmgcr	1
GO:0010763	positive regulation of fibroblast migration	1/113	26/28891	0.0969128	Akap12	1
GO:0031954	positive regulation of protein autophosphorylation	1/113	26/28891	0.0969128	Gpnmb	1
GO:0032303	regulation of icosanoid secretion	1/113	26/28891	0.0969128	Il1a	1
GO:0032703	negative regulation of interleukin-2 production	1/113	26/28891	0.0969128	Zfp36	1
GO:0033233	regulation of protein sumoylation	1/113	26/28891	0.0969128	Egr1	1
GO:0045736	negative regulation of cyclin-dependent protein serine/threonine kinase activity	1/113	26/28891	0.0969128	Hexim1	1
GO:0046386	deoxyribose phosphate catabolic process	1/113	26/28891	0.0969128	Gda	1
GO:0061339	establishment or maintenance of monopolar cell polarity	1/113	26/28891	0.0969128	Map1b	1
GO:0070498	interleukin-1-mediated signaling pathway	1/113	26/28891	0.0969128	Egr1	1
GO:0071880	adenylate cyclase-activating adrenergic receptor signaling pathway	1/113	26/28891	0.0969128	Akap13	1
GO:0150146	cell junction disassembly	1/113	26/28891	0.0969128	Cx3cr1	1
GO:1900151	regulation of nuclear-transcribed mRNA catabolic process, deadenylation-dependent decay	1/113	26/28891	0.0969128	Zfp36	1
GO:1901186	positive regulation of ERBB signaling pathway	1/113	26/28891	0.0969128	Plaur	1
GO:1903975	regulation of glial cell migration	1/113	26/28891	0.0969128	Cx3cr1	1
GO:2000050	regulation of non-canonical Wnt signaling pathway	1/113	26/28891	0.0969128	Rspo3	1
GO:2000193	positive regulation of fatty acid transport	1/113	26/28891	0.0969128	Il1a	1
GO:0031109	microtubule polymerization or depolymerization	2/113	134/28891	0.0969635	Map1b/Gda	2
GO:0043244	regulation of protein-containing complex disassembly	2/113	134/28891	0.0969635	Nes/Map1b	2
GO:0050829	defense response to Gram-negative bacterium	2/113	134/28891	0.0969635	Serpine1/Nfkbiz	2
GO:2000027	regulation of animal organ morphogenesis	2/113	134/28891	0.0969635	Ar/Tnfrsf11b	2
GO:0035966	response to topologically incorrect protein	2/113	135/28891	0.0981797	Atf3/Ppp1r15a	2
GO:0043500	muscle adaptation	2/113	135/28891	0.0981797	Klf4/Ar	2
GO:0006883	intracellular sodium ion homeostasis	1/113	27/28891	0.100448	Il1a	1
GO:0009264	deoxyribonucleotide catabolic process	1/113	27/28891	0.100448	Gda	1
GO:0010575	positive regulation of vascular endothelial growth factor production	1/113	27/28891	0.100448	Il1a	1
GO:0010663	positive regulation of striated muscle cell apoptotic process	1/113	27/28891	0.100448	Hmgcr	1
GO:0021542	dentate gyrus development	1/113	27/28891	0.100448	Btg2	1
GO:0032740	positive regulation of interleukin-17 production	1/113	27/28891	0.100448	Arid5a	1
GO:0034656	nucleobase-containing small molecule catabolic process	1/113	27/28891	0.100448	Gda	1
GO:0035988	chondrocyte proliferation	1/113	27/28891	0.100448	Fosl2	1
GO:0044070	regulation of monoatomic anion transport	1/113	27/28891	0.100448	Ripk1	1
GO:0060716	labyrinthine layer blood vessel development	1/113	27/28891	0.100448	Junb	1
GO:0070841	inclusion body assembly	1/113	27/28891	0.100448	Dnajb1	1
GO:0072012	glomerulus vasculature development	1/113	27/28891	0.100448	Egr1	1
GO:1901071	glucosamine-containing compound metabolic process	1/113	27/28891	0.100448	Gfpt1	1
GO:1904030	negative regulation of cyclin-dependent protein kinase activity	1/113	27/28891	0.100448	Hexim1	1
GO:1904996	positive regulation of leukocyte adhesion to vascular endothelial cell	1/113	27/28891	0.100448	Icam1	1
GO:0002764	immune response-regulating signaling pathway	4/113	450/28891	0.100466	Nfkbiz/Rps6ka3/Fosl2/Irf1	4
GO:0030282	bone mineralization	2/113	137/28891	0.100625	Sbno2/Fosl2	2
GO:0000086	G2/M transition of mitotic cell cycle	2/113	138/28891	0.101854	Ier3/Nes	2
GO:0035194	regulatory ncRNA-mediated post-transcriptional gene silencing	2/113	138/28891	0.101854	Zfp36/Ripk1	2
GO:0001759	organ induction	1/113	28/28891	0.10397	Ar	1
GO:0006925	inflammatory cell apoptotic process	1/113	28/28891	0.10397	Plekho2	1
GO:0007530	sex determination	1/113	28/28891	0.10397	Ar	1
GO:0008209	androgen metabolic process	1/113	28/28891	0.10397	Tiparp	1
GO:0035278	miRNA-mediated gene silencing by inhibition of translation	1/113	28/28891	0.10397	Zfp36	1
GO:0045026	plasma membrane fusion	1/113	28/28891	0.10397	Spaca6	1
GO:0061437	renal system vasculature development	1/113	28/28891	0.10397	Egr1	1
GO:0061440	kidney vasculature development	1/113	28/28891	0.10397	Egr1	1
GO:0062098	regulation of programmed necrotic cell death	1/113	28/28891	0.10397	Ripk1	1
GO:0070584	mitochondrion morphogenesis	1/113	28/28891	0.10397	Opa3	1
GO:0071480	cellular response to gamma radiation	1/113	28/28891	0.10397	Egr1	1
GO:0009101	glycoprotein biosynthetic process	3/113	289/28891	0.10451	Phlda1/Gfpt1/Pofut2	3
GO:0032606	type I interferon production	2/113	141/28891	0.105567	Irf1/Irf9	2
GO:0048588	developmental cell growth	3/113	291/28891	0.106126	Vcl/Akap13/Map1b	3
GO:0016055	Wnt signaling pathway	4/113	460/28891	0.106638	Egr1/Klf4/Ccnyl1/Rspo3	4
GO:0008360	regulation of cell shape	2/113	142/28891	0.106812	Rhoj/Icam1	2
GO:0032434	regulation of proteasomal ubiquitin-dependent protein catabolic process	2/113	142/28891	0.106812	Plk2/Plk3	2
GO:0006891	intra-Golgi vesicle-mediated transport	1/113	29/28891	0.107478	Gosr2	1
GO:0010893	positive regulation of steroid biosynthetic process	1/113	29/28891	0.107478	Il1a	1
GO:0015868	purine ribonucleotide transport	1/113	29/28891	0.107478	Slc25a25	1
GO:0031100	animal organ regeneration	1/113	29/28891	0.107478	Cebpb	1
GO:0034104	negative regulation of tissue remodeling	1/113	29/28891	0.107478	Tnfrsf11b	1
GO:0034121	regulation of toll-like receptor signaling pathway	1/113	29/28891	0.107478	Irf1	1
GO:0042059	negative regulation of epidermal growth factor receptor signaling pathway	1/113	29/28891	0.107478	Gprc5a	1
GO:0042659	regulation of cell fate specification	1/113	29/28891	0.107478	Ar	1
GO:0046688	response to copper ion	1/113	29/28891	0.107478	Il1a	1
GO:0051503	adenine nucleotide transport	1/113	29/28891	0.107478	Slc25a25	1
GO:0051767	nitric-oxide synthase biosynthetic process	1/113	29/28891	0.107478	Akap12	1
GO:0051769	regulation of nitric-oxide synthase biosynthetic process	1/113	29/28891	0.107478	Akap12	1
GO:0060444	branching involved in mammary gland duct morphogenesis	1/113	29/28891	0.107478	Ar	1
GO:0060571	morphogenesis of an epithelial fold	1/113	29/28891	0.107478	Ar	1
GO:0072567	chemokine (C-X-C motif) ligand 2 production	1/113	29/28891	0.107478	Klf4	1
GO:0090200	positive regulation of release of cytochrome c from mitochondria	1/113	29/28891	0.107478	Plaur	1
GO:1900027	regulation of ruffle assembly	1/113	29/28891	0.107478	Icam1	1
GO:1900745	positive regulation of p38MAPK cascade	1/113	29/28891	0.107478	Gadd45g	1
GO:1901223	negative regulation of non-canonical NF-kappaB signal transduction	1/113	29/28891	0.107478	Litaf	1
GO:1901863	positive regulation of muscle tissue development	1/113	29/28891	0.107478	Hmgcr	1
GO:1901985	positive regulation of protein acetylation	1/113	29/28891	0.107478	Arid5a	1
GO:2000341	regulation of chemokine (C-X-C motif) ligand 2 production	1/113	29/28891	0.107478	Klf4	1
GO:0022411	cellular component disassembly	4/113	462/28891	0.107893	Nes/Map1b/Plk3/Cx3cr1	4
GO:0198738	cell-cell signaling by wnt	4/113	462/28891	0.107893	Egr1/Klf4/Ccnyl1/Rspo3	4
GO:0048675	axon extension	2/113	143/28891	0.108062	Vcl/Map1b	2
GO:0050852	T cell receptor signaling pathway	2/113	143/28891	0.108062	Nfkbiz/Fosl2	2
GO:0046165	alcohol biosynthetic process	2/113	144/28891	0.109315	Ippk/Hmgcr	2
GO:1901873	regulation of post-translational protein modification	3/113	295/28891	0.109387	Egr1/Prkcg/Dcun1d3	3
GO:0051924	regulation of calcium ion transport	3/113	296/28891	0.110208	Serpine1/Gem/Icam1	3
GO:0071375	cellular response to peptide hormone stimulus	3/113	296/28891	0.110208	Socs3/Nr4a1/Irf1	3
GO:1903313	positive regulation of mRNA metabolic process	2/113	145/28891	0.110573	Zfp36/Btg2	2
GO:0015732	prostaglandin transport	1/113	30/28891	0.110972	Il1a	1
GO:0015865	purine nucleotide transport	1/113	30/28891	0.110972	Slc25a25	1
GO:0030224	monocyte differentiation	1/113	30/28891	0.110972	Jun	1
GO:0030511	positive regulation of transforming growth factor beta receptor signaling pathway	1/113	30/28891	0.110972	Lrg1	1
GO:0033081	regulation of T cell differentiation in thymus	1/113	30/28891	0.110972	Egr3	1
GO:0033137	negative regulation of peptidyl-serine phosphorylation	1/113	30/28891	0.110972	Bdkrb2	1
GO:0046639	negative regulation of alpha-beta T cell differentiation	1/113	30/28891	0.110972	Irf1	1
GO:0046885	regulation of hormone biosynthetic process	1/113	30/28891	0.110972	Egr1	1
GO:0061099	negative regulation of protein tyrosine kinase activity	1/113	30/28891	0.110972	Gprc5a	1
GO:0061298	retina vasculature development in camera-type eye	1/113	30/28891	0.110972	Rhoj	1
GO:0098581	detection of external biotic stimulus	1/113	30/28891	0.110972	Nr4a1	1
GO:1901658	glycosyl compound catabolic process	1/113	30/28891	0.110972	Gda	1
GO:1903846	positive regulation of cellular response to transforming growth factor beta stimulus	1/113	30/28891	0.110972	Lrg1	1
GO:1990000	amyloid fibril formation	1/113	30/28891	0.110972	Ripk1	1
GO:0030833	regulation of actin filament polymerization	2/113	146/28891	0.111834	Myadm/Icam1	2
GO:0036294	cellular response to decreased oxygen levels	2/113	146/28891	0.111834	Egr1/Plk3	2
GO:0046634	regulation of alpha-beta T cell activation	2/113	146/28891	0.111834	Nfkbiz/Irf1	2
GO:0042593	glucose homeostasis	3/113	298/28891	0.111859	Fosl2/Icam1/Hmgcr	3
GO:0006816	calcium ion transport	4/113	469/28891	0.112339	Serpine1/Gem/Icam1/Slc25a25	4
GO:0033500	carbohydrate homeostasis	3/113	299/28891	0.112687	Fosl2/Icam1/Hmgcr	3
GO:0010506	regulation of autophagy	3/113	300/28891	0.113518	Plk2/Mcl1/Plk3	3
GO:0010821	regulation of mitochondrion organization	2/113	148/28891	0.114368	Plaur/Ier3	2
GO:0003085	negative regulation of systemic arterial blood pressure	1/113	31/28891	0.114453	Ier3	1
GO:0007274	neuromuscular synaptic transmission	1/113	31/28891	0.114453	Egr3	1
GO:0007288	sperm axoneme assembly	1/113	31/28891	0.114453	Cfap69	1
GO:0009162	deoxyribonucleoside monophosphate metabolic process	1/113	31/28891	0.114453	Gda	1
GO:0034067	protein localization to Golgi apparatus	1/113	31/28891	0.114453	Arl5b	1
GO:0043032	positive regulation of macrophage activation	1/113	31/28891	0.114453	Jund	1
GO:0043276	anoikis	1/113	31/28891	0.114453	Mcl1	1
GO:0070233	negative regulation of T cell apoptotic process	1/113	31/28891	0.114453	Bcl3	1
GO:0120255	olefinic compound biosynthetic process	1/113	31/28891	0.114453	Egr1	1
GO:1905523	positive regulation of macrophage migration	1/113	31/28891	0.114453	Cx3cr1	1
GO:2000737	negative regulation of stem cell differentiation	1/113	31/28891	0.114453	Zfp36	1
GO:0045088	regulation of innate immune response	4/113	474/28891	0.115563	Nfkbiz/Rps6ka3/Irf1/Hexim1	4
GO:0016441	post-transcriptional gene silencing	2/113	149/28891	0.11564	Zfp36/Ripk1	2
GO:0045598	regulation of fat cell differentiation	2/113	149/28891	0.11564	Zfp36/Cebpb	2
GO:0034341	response to type II interferon	2/113	150/28891	0.116916	Irf1/Flnb	2
GO:0005979	regulation of glycogen biosynthetic process	1/113	32/28891	0.11792	Gfpt1	1
GO:0010623	programmed cell death involved in cell development	1/113	32/28891	0.11792	Il1a	1
GO:0010962	regulation of glucan biosynthetic process	1/113	32/28891	0.11792	Gfpt1	1
GO:0032958	inositol phosphate biosynthetic process	1/113	32/28891	0.11792	Ippk	1
GO:0034138	toll-like receptor 3 signaling pathway	1/113	32/28891	0.11792	Irf1	1
GO:0035308	negative regulation of protein dephosphorylation	1/113	32/28891	0.11792	Ppp1r15a	1
GO:0048641	regulation of skeletal muscle tissue development	1/113	32/28891	0.11792	Hmgcr	1
GO:0051654	establishment of mitochondrion localization	1/113	32/28891	0.11792	Map1b	1
GO:0060295	regulation of cilium movement involved in cell motility	1/113	32/28891	0.11792	Cfap69	1
GO:0060384	innervation	1/113	32/28891	0.11792	Prkcg	1
GO:0071875	adrenergic receptor signaling pathway	1/113	32/28891	0.11792	Akap13	1
GO:0072539	T-helper 17 cell differentiation	1/113	32/28891	0.11792	Nfkbiz	1
GO:1901185	negative regulation of ERBB signaling pathway	1/113	32/28891	0.11792	Gprc5a	1
GO:1902019	regulation of cilium-dependent cell motility	1/113	32/28891	0.11792	Cfap69	1
GO:0007093	mitotic cell cycle checkpoint signaling	2/113	151/28891	0.118196	Ier3/Plk3	2
GO:0034248	regulation of amide metabolic process	4/113	482/28891	0.120807	Zfp36/Btg2/Ppp1r15a/Bcl3	4
GO:0003156	regulation of animal organ formation	1/113	33/28891	0.121374	Ar	1
GO:0010922	positive regulation of phosphatase activity	1/113	33/28891	0.121374	Ppp1r15a	1
GO:0032691	negative regulation of interleukin-1 beta production	1/113	33/28891	0.121374	Cx3cr1	1
GO:0033598	mammary gland epithelial cell proliferation	1/113	33/28891	0.121374	Cebpb	1
GO:0050999	regulation of nitric-oxide synthase activity	1/113	33/28891	0.121374	Il1a	1
GO:0060740	prostate gland epithelium morphogenesis	1/113	33/28891	0.121374	Ar	1
GO:1901797	negative regulation of signal transduction by p53 class mediator	1/113	33/28891	0.121374	Bdkrb2	1
GO:1901798	positive regulation of signal transduction by p53 class mediator	1/113	33/28891	0.121374	Hexim1	1
GO:2000564	regulation of CD8-positive, alpha-beta T cell proliferation	1/113	33/28891	0.121374	Irf1	1
GO:0006091	generation of precursor metabolites and energy	4/113	484/28891	0.122134	Ier3/Gfpt1/Slc25a25/Pcdh12	4
GO:0002718	regulation of cytokine production involved in immune response	2/113	155/28891	0.12335	Litaf/Arid5a	2
GO:0015698	inorganic anion transport	2/113	155/28891	0.12335	Slc20a1/Cebpb	2
GO:0044839	cell cycle G2/M phase transition	2/113	156/28891	0.124647	Ier3/Nes	2
GO:0060759	regulation of response to cytokine stimulus	2/113	156/28891	0.124647	Klf4/Ripk1	2
GO:0002828	regulation of type 2 immune response	1/113	34/28891	0.124815	Irf1	1
GO:0003416	endochondral bone growth	1/113	34/28891	0.124815	Fosl2	1
GO:0009225	nucleotide-sugar metabolic process	1/113	34/28891	0.124815	Gfpt1	1
GO:0035740	CD8-positive, alpha-beta T cell proliferation	1/113	34/28891	0.124815	Irf1	1
GO:0040036	regulation of fibroblast growth factor receptor signaling pathway	1/113	34/28891	0.124815	Spry4	1
GO:0042278	purine nucleoside metabolic process	1/113	34/28891	0.124815	Gda	1
GO:0044319	wound healing, spreading of cells	1/113	34/28891	0.124815	Lrg1	1
GO:0051973	positive regulation of telomerase activity	1/113	34/28891	0.124815	Klf4	1
GO:0060512	prostate gland morphogenesis	1/113	34/28891	0.124815	Ar	1
GO:0090505	epiboly involved in wound healing	1/113	34/28891	0.124815	Lrg1	1
GO:0097345	mitochondrial outer membrane permeabilization	1/113	34/28891	0.124815	Ier3	1
GO:0099010	modification of postsynaptic structure	1/113	34/28891	0.124815	Rhob	1
GO:1904706	negative regulation of vascular associated smooth muscle cell proliferation	1/113	34/28891	0.124815	Timp3	1
GO:2000178	negative regulation of neural precursor cell proliferation	1/113	34/28891	0.124815	Btg2	1
GO:2000272	negative regulation of signaling receptor activity	1/113	34/28891	0.124815	Gprc5a	1
GO:0043271	negative regulation of monoatomic ion transport	2/113	157/28891	0.125948	Gem/Icam1	2
GO:0009411	response to UV	2/113	158/28891	0.127251	Bcl3/Dcun1d3	2
GO:0032368	regulation of lipid transport	2/113	158/28891	0.127251	Dennd5b/Il1a	2
GO:0071333	cellular response to glucose stimulus	2/113	158/28891	0.127251	Icam1/Hmgcr	2
GO:0043491	phosphatidylinositol 3-kinase/protein kinase B signal transduction	3/113	317/28891	0.127996	Klf4/Plk3/Cx3cr1	3
GO:0048511	rhythmic process	3/113	317/28891	0.127996	Egr1/Prkcg/Gfpt1	3
GO:0002092	positive regulation of receptor internalization	1/113	35/28891	0.128242	Plk2	1
GO:0006862	nucleotide transport	1/113	35/28891	0.128242	Slc25a25	1
GO:0008053	mitochondrial fusion	1/113	35/28891	0.128242	Mcl1	1
GO:0009651	response to salt stress	1/113	35/28891	0.128242	Bdkrb2	1
GO:0010574	regulation of vascular endothelial growth factor production	1/113	35/28891	0.128242	Il1a	1
GO:0010923	negative regulation of phosphatase activity	1/113	35/28891	0.128242	Ppp1r15a	1
GO:0032682	negative regulation of chemokine production	1/113	35/28891	0.128242	Klf4	1
GO:0034110	regulation of homotypic cell-cell adhesion	1/113	35/28891	0.128242	Plaur	1
GO:0045616	regulation of keratinocyte differentiation	1/113	35/28891	0.128242	Zfp36	1
GO:0048679	regulation of axon regeneration	1/113	35/28891	0.128242	Klf4	1
GO:0050482	arachidonic acid secretion	1/113	35/28891	0.128242	Bdkrb2	1
GO:0090279	regulation of calcium ion import	1/113	35/28891	0.128242	Serpine1	1
GO:0090504	epiboly	1/113	35/28891	0.128242	Lrg1	1
GO:1901020	negative regulation of calcium ion transmembrane transporter activity	1/113	35/28891	0.128242	Gem	1
GO:1903963	arachidonate transport	1/113	35/28891	0.128242	Bdkrb2	1
GO:0055007	cardiac muscle cell differentiation	2/113	159/28891	0.128558	Akap13/Kdm6b	2
GO:0070507	regulation of microtubule cytoskeleton organization	2/113	159/28891	0.128558	Map1b/Gda	2
GO:0010508	positive regulation of autophagy	2/113	160/28891	0.129868	Plk2/Plk3	2
GO:0033135	regulation of peptidyl-serine phosphorylation	2/113	160/28891	0.129868	Bdkrb2/Ppp1r15a	2
GO:0071331	cellular response to hexose stimulus	2/113	160/28891	0.129868	Icam1/Hmgcr	2
GO:1902850	microtubule cytoskeleton organization involved in mitosis	2/113	160/28891	0.129868	Plk2/Plk3	2
GO:0042113	B cell activation	3/113	320/28891	0.130617	Nfkbiz/Fosl2/Bcl3	3
GO:0043467	regulation of generation of precursor metabolites and energy	2/113	161/28891	0.131182	Ier3/Gfpt1	2
GO:0071326	cellular response to monosaccharide stimulus	2/113	161/28891	0.131182	Icam1/Hmgcr	2
GO:0001779	natural killer cell differentiation	1/113	36/28891	0.131656	Irf1	1
GO:0001893	maternal placenta development	1/113	36/28891	0.131656	Junb	1
GO:0007026	negative regulation of microtubule depolymerization	1/113	36/28891	0.131656	Map1b	1
GO:0009112	nucleobase metabolic process	1/113	36/28891	0.131656	Gda	1
GO:0033273	response to vitamin	1/113	36/28891	0.131656	Nfkbiz	1
GO:0043537	negative regulation of blood vessel endothelial cell migration	1/113	36/28891	0.131656	Klf4	1
GO:1902253	regulation of intrinsic apoptotic signaling pathway by p53 class mediator	1/113	36/28891	0.131656	Bdkrb2	1
GO:2000515	negative regulation of CD4-positive, alpha-beta T cell activation	1/113	36/28891	0.131656	Irf1	1
GO:0045667	regulation of osteoblast differentiation	2/113	162/28891	0.132498	Jund/Cebpb	2
GO:0071453	cellular response to oxygen levels	2/113	162/28891	0.132498	Egr1/Plk3	2
GO:0098773	skin epidermis development	2/113	162/28891	0.132498	Klf4/Nfkbiz	2
GO:0030111	regulation of Wnt signaling pathway	3/113	323/28891	0.133258	Egr1/Ccnyl1/Rspo3	3
GO:0001953	negative regulation of cell-matrix adhesion	1/113	37/28891	0.135056	Serpine1	1
GO:0002724	regulation of T cell cytokine production	1/113	37/28891	0.135056	Arid5a	1
GO:0008210	estrogen metabolic process	1/113	37/28891	0.135056	Tiparp	1
GO:0014912	negative regulation of smooth muscle cell migration	1/113	37/28891	0.135056	Serpine1	1
GO:0032104	regulation of response to extracellular stimulus	1/113	37/28891	0.135056	Prkcg	1
GO:0032107	regulation of response to nutrient levels	1/113	37/28891	0.135056	Prkcg	1
GO:0032967	positive regulation of collagen biosynthetic process	1/113	37/28891	0.135056	Serpine1	1
GO:0033146	regulation of intracellular estrogen receptor signaling pathway	1/113	37/28891	0.135056	Ar	1
GO:0033687	osteoblast proliferation	1/113	37/28891	0.135056	Junb	1
GO:0048169	regulation of long-term neuronal synaptic plasticity	1/113	37/28891	0.135056	Egr1	1
GO:0097242	amyloid-beta clearance	1/113	37/28891	0.135056	Hmgcr	1
GO:1902110	positive regulation of mitochondrial membrane permeability involved in apoptotic process	1/113	37/28891	0.135056	Ier3	1
GO:0001837	epithelial to mesenchymal transition	2/113	164/28891	0.13514	Lrg1/Pofut2	2
GO:0009266	response to temperature stimulus	2/113	164/28891	0.13514	Il1a/Dnajb1	2
GO:0030317	flagellated sperm motility	2/113	164/28891	0.13514	Cfap69/Ccnyl1	2
GO:0002699	positive regulation of immune effector process	3/113	326/28891	0.135917	Nfkbiz/Arid5a/Irf1	3
GO:0007034	vacuolar transport	2/113	165/28891	0.136465	Rhob/Mgrn1	2
GO:0030879	mammary gland development	2/113	165/28891	0.136465	Ar/Cebpb	2
GO:0050921	positive regulation of chemotaxis	2/113	165/28891	0.136465	Serpine1/Cx3cr1	2
GO:0019932	second-messenger-mediated signaling	3/113	328/28891	0.137699	Cx3cr1/Mgrn1/Atf1	3
GO:0030522	intracellular receptor signaling pathway	3/113	328/28891	0.137699	Ar/Taf7/Irf1	3
GO:0002824	positive regulation of adaptive immune response based on somatic recombination of immune receptors built from immunoglobulin superfamily domains	2/113	166/28891	0.137793	Nfkbiz/Arid5a	2
GO:0008064	regulation of actin polymerization or depolymerization	2/113	166/28891	0.137793	Myadm/Icam1	2
GO:0043488	regulation of mRNA stability	2/113	166/28891	0.137793	Zfp36/Btg2	2
GO:0009167	purine ribonucleoside monophosphate metabolic process	1/113	38/28891	0.138444	Gda	1
GO:0016339	calcium-dependent cell-cell adhesion via plasma membrane cell adhesion molecules	1/113	38/28891	0.138444	Pcdh12	1
GO:0043243	positive regulation of protein-containing complex disassembly	1/113	38/28891	0.138444	Nes	1
GO:0045672	positive regulation of osteoclast differentiation	1/113	38/28891	0.138444	Fos	1
GO:0050901	leukocyte tethering or rolling	1/113	38/28891	0.138444	Cx3cr1	1
GO:0070266	necroptotic process	1/113	38/28891	0.138444	Ripk1	1
GO:0072210	metanephric nephron development	1/113	38/28891	0.138444	Egr1	1
GO:0120178	steroid hormone biosynthetic process	1/113	38/28891	0.138444	Egr1	1
GO:1902175	regulation of oxidative stress-induced intrinsic apoptotic signaling pathway	1/113	38/28891	0.138444	Mcl1	1
GO:1904646	cellular response to amyloid-beta	1/113	38/28891	0.138444	Icam1	1
GO:2000191	regulation of fatty acid transport	1/113	38/28891	0.138444	Il1a	1
GO:0009416	response to light stimulus	3/113	329/28891	0.138594	Bcl3/Dcun1d3/Hmgcr	3
GO:0007009	plasma membrane organization	2/113	169/28891	0.141796	Ar/Spaca6	2
GO:0007338	single fertilization	2/113	169/28891	0.141796	Ar/Spaca6	2
GO:0030832	regulation of actin filament length	2/113	169/28891	0.141796	Myadm/Icam1	2
GO:0043433	negative regulation of DNA-binding transcription factor activity	2/113	169/28891	0.141796	Klf4/Bcl3	2
GO:0071322	cellular response to carbohydrate stimulus	2/113	169/28891	0.141796	Icam1/Hmgcr	2
GO:0009303	rRNA transcription	1/113	39/28891	0.141818	Ippk	1
GO:0010573	vascular endothelial growth factor production	1/113	39/28891	0.141818	Il1a	1
GO:0031114	regulation of microtubule depolymerization	1/113	39/28891	0.141818	Map1b	1
GO:0044342	type B pancreatic cell proliferation	1/113	39/28891	0.141818	Nr4a1	1
GO:0045940	positive regulation of steroid metabolic process	1/113	39/28891	0.141818	Il1a	1
GO:0060074	synapse maturation	1/113	39/28891	0.141818	Cx3cr1	1
GO:0060292	long-term synaptic depression	1/113	39/28891	0.141818	Plk2	1
GO:1901661	quinone metabolic process	1/113	39/28891	0.141818	Hmgcr	1
GO:1902686	mitochondrial outer membrane permeabilization involved in programmed cell death	1/113	39/28891	0.141818	Ier3	1
GO:0002698	negative regulation of immune effector process	2/113	170/28891	0.143135	Irf1/Cx3cr1	2
GO:0030041	actin filament polymerization	2/113	170/28891	0.143135	Myadm/Icam1	2
GO:0071496	cellular response to external stimulus	3/113	335/28891	0.144002	Fos/Atf3/Jun	3
GO:0048284	organelle fusion	2/113	171/28891	0.144477	Mcl1/Gosr2	2
GO:0061025	membrane fusion	2/113	171/28891	0.144477	Spaca6/Gosr2	2
GO:0001835	blastocyst hatching	1/113	40/28891	0.145179	Lpar6	1
GO:0007095	mitotic G2 DNA damage checkpoint signaling	1/113	40/28891	0.145179	Ier3	1
GO:0010664	negative regulation of striated muscle cell apoptotic process	1/113	40/28891	0.145179	Hmgcr	1
GO:0010714	positive regulation of collagen metabolic process	1/113	40/28891	0.145179	Serpine1	1
GO:0035188	hatching	1/113	40/28891	0.145179	Lpar6	1
GO:0045589	regulation of regulatory T cell differentiation	1/113	40/28891	0.145179	Irf1	1
GO:0070570	regulation of neuron projection regeneration	1/113	40/28891	0.145179	Klf4	1
GO:0070873	regulation of glycogen metabolic process	1/113	40/28891	0.145179	Gfpt1	1
GO:0071684	organism emergence from protective structure	1/113	40/28891	0.145179	Lpar6	1
GO:0098868	bone growth	1/113	40/28891	0.145179	Fosl2	1
GO:1905332	positive regulation of morphogenesis of an epithelium	1/113	40/28891	0.145179	Ar	1
GO:0097722	sperm motility	2/113	172/28891	0.145822	Cfap69/Ccnyl1	2
GO:0002821	positive regulation of adaptive immune response	2/113	174/28891	0.14852	Nfkbiz/Arid5a	2
GO:0008299	isoprenoid biosynthetic process	1/113	41/28891	0.148527	Hmgcr	1
GO:0009126	purine nucleoside monophosphate metabolic process	1/113	41/28891	0.148527	Gda	1
GO:0009595	detection of biotic stimulus	1/113	41/28891	0.148527	Nr4a1	1
GO:0010092	specification of animal organ identity	1/113	41/28891	0.148527	Ar	1
GO:0010661	positive regulation of muscle cell apoptotic process	1/113	41/28891	0.148527	Hmgcr	1
GO:0014823	response to activity	1/113	41/28891	0.148527	Slc25a25	1
GO:0032692	negative regulation of interleukin-1 production	1/113	41/28891	0.148527	Cx3cr1	1
GO:0032743	positive regulation of interleukin-2 production	1/113	41/28891	0.148527	Il1a	1
GO:0032885	regulation of polysaccharide biosynthetic process	1/113	41/28891	0.148527	Gfpt1	1
GO:0035794	positive regulation of mitochondrial membrane permeability	1/113	41/28891	0.148527	Ier3	1
GO:0045601	regulation of endothelial cell differentiation	1/113	41/28891	0.148527	Vcl	1
GO:0045879	negative regulation of smoothened signaling pathway	1/113	41/28891	0.148527	Mgrn1	1
GO:0060603	mammary gland duct morphogenesis	1/113	41/28891	0.148527	Ar	1
GO:1900026	positive regulation of substrate adhesion-dependent cell spreading	1/113	41/28891	0.148527	Myadm	1
GO:1903573	negative regulation of response to endoplasmic reticulum stress	1/113	41/28891	0.148527	Ppp1r15a	1
GO:0071214	cellular response to abiotic stimulus	3/113	340/28891	0.148563	Egr1/Bdkrb2/Rhob	3
GO:0104004	cellular response to environmental stimulus	3/113	340/28891	0.148563	Egr1/Bdkrb2/Rhob	3
GO:2000058	regulation of ubiquitin-dependent protein catabolic process	2/113	175/28891	0.149873	Plk2/Plk3	2
GO:0001678	intracellular glucose homeostasis	2/113	176/28891	0.151228	Icam1/Hmgcr	2
GO:0051494	negative regulation of cytoskeleton organization	2/113	176/28891	0.151228	Myadm/Map1b	2
GO:0065004	protein-DNA complex assembly	2/113	176/28891	0.151228	Nfkbiz/Taf7	2
GO:0007099	centriole replication	1/113	42/28891	0.151862	Plk2	1
GO:0009154	purine ribonucleotide catabolic process	1/113	42/28891	0.151862	Gda	1
GO:0010737	protein kinase A signaling	1/113	42/28891	0.151862	Akap12	1
GO:0010803	regulation of tumor necrosis factor-mediated signaling pathway	1/113	42/28891	0.151862	Ripk1	1
GO:0055078	sodium ion homeostasis	1/113	42/28891	0.151862	Il1a	1
GO:0060218	hematopoietic stem cell differentiation	1/113	42/28891	0.151862	Zfp36	1
GO:0060351	cartilage development involved in endochondral bone morphogenesis	1/113	42/28891	0.151862	Fosl2	1
GO:0099563	modification of synaptic structure	1/113	42/28891	0.151862	Rhob	1
GO:0110110	positive regulation of animal organ morphogenesis	1/113	42/28891	0.151862	Ar	1
GO:1901532	regulation of hematopoietic progenitor cell differentiation	1/113	42/28891	0.151862	Zfp36	1
GO:2000279	negative regulation of DNA biosynthetic process	1/113	42/28891	0.151862	Dusp1	1
GO:0030100	regulation of endocytosis	3/113	344/28891	0.152245	Serpine1/Plk2/Prkcg	3
GO:0009150	purine ribonucleotide metabolic process	3/113	345/28891	0.15317	Slc25a25/Gda/Hmgcr	3
GO:0071478	cellular response to radiation	2/113	178/28891	0.153946	Egr1/Rhob	2
GO:1901875	positive regulation of post-translational protein modification	2/113	178/28891	0.153946	Egr1/Dcun1d3	2
GO:1902904	negative regulation of supramolecular fiber organization	2/113	178/28891	0.153946	Myadm/Map1b	2
GO:0032386	regulation of intracellular transport	3/113	346/28891	0.154097	Ier3/Map1b/Plk3	3
GO:0001706	endoderm formation	1/113	43/28891	0.155184	Dusp1	1
GO:0003352	regulation of cilium movement	1/113	43/28891	0.155184	Cfap69	1
GO:0007616	long-term memory	1/113	43/28891	0.155184	Egr1	1
GO:0010453	regulation of cell fate commitment	1/113	43/28891	0.155184	Ar	1
GO:0031128	developmental induction	1/113	43/28891	0.155184	Ar	1
GO:0032733	positive regulation of interleukin-10 production	1/113	43/28891	0.155184	Bcl3	1
GO:0035307	positive regulation of protein dephosphorylation	1/113	43/28891	0.155184	Ppp1r15a	1
GO:0042832	defense response to protozoan	1/113	43/28891	0.155184	Bcl3	1
GO:0097028	dendritic cell differentiation	1/113	43/28891	0.155184	Cebpb	1
GO:0097178	ruffle assembly	1/113	43/28891	0.155184	Icam1	1
GO:1901385	regulation of voltage-gated calcium channel activity	1/113	43/28891	0.155184	Gem	1
GO:1901983	regulation of protein acetylation	1/113	43/28891	0.155184	Arid5a	1
GO:1902108	regulation of mitochondrial membrane permeability involved in apoptotic process	1/113	43/28891	0.155184	Ier3	1
GO:1904707	positive regulation of vascular associated smooth muscle cell proliferation	1/113	43/28891	0.155184	Jun	1
GO:1905710	positive regulation of membrane permeability	1/113	43/28891	0.155184	Ier3	1
GO:0007565	female pregnancy	2/113	179/28891	0.155309	Junb/Ar	2
GO:0015718	monocarboxylic acid transport	2/113	180/28891	0.156674	Bdkrb2/Il1a	2
GO:0015980	energy derivation by oxidation of organic compounds	3/113	350/28891	0.157822	Gfpt1/Slc25a25/Pcdh12	3
GO:0002021	response to dietary excess	1/113	44/28891	0.158493	Slc25a25	1
GO:0002052	positive regulation of neuroblast proliferation	1/113	44/28891	0.158493	Cx3cr1	1
GO:0003009	skeletal muscle contraction	1/113	44/28891	0.158493	Nr4a1	1
GO:0006890	retrograde vesicle-mediated transport, Golgi to endoplasmic reticulum	1/113	44/28891	0.158493	Arf3	1
GO:0006953	acute-phase response	1/113	44/28891	0.158493	Il1a	1
GO:0008207	C21-steroid hormone metabolic process	1/113	44/28891	0.158493	Egr1	1
GO:0016925	protein sumoylation	1/113	44/28891	0.158493	Egr1	1
GO:0030521	androgen receptor signaling pathway	1/113	44/28891	0.158493	Ar	1
GO:0032660	regulation of interleukin-17 production	1/113	44/28891	0.158493	Arid5a	1
GO:0032735	positive regulation of interleukin-12 production	1/113	44/28891	0.158493	Irf1	1
GO:0043647	inositol phosphate metabolic process	1/113	44/28891	0.158493	Ippk	1
GO:0046627	negative regulation of insulin receptor signaling pathway	1/113	44/28891	0.158493	Socs3	1
GO:0048730	epidermis morphogenesis	1/113	44/28891	0.158493	Klf4	1
GO:1904645	response to amyloid-beta	1/113	44/28891	0.158493	Icam1	1
GO:2000008	regulation of protein localization to cell surface	1/113	44/28891	0.158493	Plk2	1
GO:0021543	pallium development	2/113	182/28891	0.159411	Btg2/Kdm6b	2
GO:0043487	regulation of RNA stability	2/113	182/28891	0.159411	Zfp36/Btg2	2
GO:0009100	glycoprotein metabolic process	3/113	354/28891	0.161575	Phlda1/Gfpt1/Pofut2	3
GO:0006509	membrane protein ectodomain proteolysis	1/113	45/28891	0.16179	Timp3	1
GO:0009394	2'-deoxyribonucleotide metabolic process	1/113	45/28891	0.16179	Gda	1
GO:0010935	regulation of macrophage cytokine production	1/113	45/28891	0.16179	Litaf	1
GO:0019692	deoxyribose phosphate metabolic process	1/113	45/28891	0.16179	Gda	1
GO:0032768	regulation of monooxygenase activity	1/113	45/28891	0.16179	Il1a	1
GO:0032781	positive regulation of ATP-dependent activity	1/113	45/28891	0.16179	Dnajb1	1
GO:0035196	miRNA processing	1/113	45/28891	0.16179	Ripk1	1
GO:0042771	intrinsic apoptotic signaling pathway in response to DNA damage by p53 class mediator	1/113	45/28891	0.16179	Bcl3	1
GO:0045066	regulatory T cell differentiation	1/113	45/28891	0.16179	Irf1	1
GO:2001185	regulation of CD8-positive, alpha-beta T cell activation	1/113	45/28891	0.16179	Irf1	1
GO:2001258	negative regulation of cation channel activity	1/113	45/28891	0.16179	Gem	1
GO:0009267	cellular response to starvation	2/113	184/28891	0.162157	Atf3/Jun	2
GO:0050851	antigen receptor-mediated signaling pathway	2/113	184/28891	0.162157	Nfkbiz/Fosl2	2
GO:0071897	DNA biosynthetic process	2/113	184/28891	0.162157	Klf4/Dusp1	2
GO:0061013	regulation of mRNA catabolic process	2/113	186/28891	0.164911	Zfp36/Btg2	2
GO:0001783	B cell apoptotic process	1/113	46/28891	0.165073	Nfkbiz	1
GO:0002347	response to tumor cell	1/113	46/28891	0.165073	Klf4	1
GO:0006040	amino sugar metabolic process	1/113	46/28891	0.165073	Gfpt1	1
GO:0033028	myeloid cell apoptotic process	1/113	46/28891	0.165073	Plekho2	1
GO:0045840	positive regulation of mitotic nuclear division	1/113	46/28891	0.165073	Il1a	1
GO:0048265	response to pain	1/113	46/28891	0.165073	Prkcg	1
GO:0098534	centriole assembly	1/113	46/28891	0.165073	Plk2	1
GO:0042770	signal transduction in response to DNA damage	2/113	187/28891	0.166292	Ier3/Bcl3	2
GO:0050792	regulation of viral process	2/113	187/28891	0.166292	Zfp36/Hexim1	2
GO:0006913	nucleocytoplasmic transport	3/113	359/28891	0.166305	Akap13/Ier3/Bcl3	3
GO:0051169	nuclear transport	3/113	359/28891	0.166305	Akap13/Ier3/Bcl3	3
GO:0000910	cytokinesis	2/113	188/28891	0.167674	Rhob/Plk3	2
GO:0051302	regulation of cell division	2/113	188/28891	0.167674	Il1a/Plk3	2
GO:0002686	negative regulation of leukocyte migration	1/113	47/28891	0.168344	Dusp1	1
GO:0002691	regulation of cellular extravasation	1/113	47/28891	0.168344	Icam1	1
GO:0006383	transcription by RNA polymerase III	1/113	47/28891	0.168344	Ar	1
GO:0009262	deoxyribonucleotide metabolic process	1/113	47/28891	0.168344	Gda	1
GO:0010824	regulation of centrosome duplication	1/113	47/28891	0.168344	Plk2	1
GO:0032620	interleukin-17 production	1/113	47/28891	0.168344	Arid5a	1
GO:0046636	negative regulation of alpha-beta T cell activation	1/113	47/28891	0.168344	Irf1	1
GO:2000772	regulation of cellular senescence	1/113	47/28891	0.168344	Plk2	1
GO:0009612	response to mechanical stimulus	2/113	189/28891	0.169059	Fos/Jun	2
GO:0060294	cilium movement involved in cell motility	2/113	189/28891	0.169059	Cfap69/Ccnyl1	2
GO:1905952	regulation of lipid localization	2/113	190/28891	0.170445	Dennd5b/Il1a	2
GO:0009259	ribonucleotide metabolic process	3/113	364/28891	0.171076	Slc25a25/Gda/Hmgcr	3
GO:0003298	physiological muscle hypertrophy	1/113	48/28891	0.171602	Akap13	1
GO:0003301	physiological cardiac muscle hypertrophy	1/113	48/28891	0.171602	Akap13	1
GO:0005978	glycogen biosynthetic process	1/113	48/28891	0.171602	Gfpt1	1
GO:0009250	glucan biosynthetic process	1/113	48/28891	0.171602	Gfpt1	1
GO:0032873	negative regulation of stress-activated MAPK cascade	1/113	48/28891	0.171602	Dusp1	1
GO:0035305	negative regulation of dephosphorylation	1/113	48/28891	0.171602	Ppp1r15a	1
GO:0043114	regulation of vascular permeability	1/113	48/28891	0.171602	Akap12	1
GO:0043949	regulation of cAMP-mediated signaling	1/113	48/28891	0.171602	Mgrn1	1
GO:0051972	regulation of telomerase activity	1/113	48/28891	0.171602	Klf4	1
GO:0061049	cell growth involved in cardiac muscle cell development	1/113	48/28891	0.171602	Akap13	1
GO:0120316	sperm flagellum assembly	1/113	48/28891	0.171602	Cfap69	1
GO:0010799	regulation of peptidyl-threonine phosphorylation	1/113	49/28891	0.174848	Ppp1r15a	1
GO:0031111	negative regulation of microtubule polymerization or depolymerization	1/113	49/28891	0.174848	Map1b	1
GO:0032881	regulation of polysaccharide metabolic process	1/113	49/28891	0.174848	Gfpt1	1
GO:0034198	cellular response to amino acid starvation	1/113	49/28891	0.174848	Atf3	1
GO:0043392	negative regulation of DNA binding	1/113	49/28891	0.174848	Jun	1
GO:0070303	negative regulation of stress-activated protein kinase signaling cascade	1/113	49/28891	0.174848	Dusp1	1
GO:1900077	negative regulation of cellular response to insulin stimulus	1/113	49/28891	0.174848	Socs3	1
GO:1902624	positive regulation of neutrophil migration	1/113	49/28891	0.174848	Il1a	1
GO:1905521	regulation of macrophage migration	1/113	49/28891	0.174848	Cx3cr1	1
GO:0007051	spindle organization	2/113	194/28891	0.17601	Plk2/Plk3	2
GO:0001539	cilium or flagellum-dependent cell motility	2/113	195/28891	0.177406	Cfap69/Ccnyl1	2
GO:0060285	cilium-dependent cell motility	2/113	195/28891	0.177406	Cfap69/Ccnyl1	2
GO:0009116	nucleoside metabolic process	1/113	50/28891	0.17808	Gda	1
GO:0030851	granulocyte differentiation	1/113	50/28891	0.17808	Fosl2	1
GO:0045214	sarcomere organization	1/113	50/28891	0.17808	Akap13	1
GO:0070232	regulation of T cell apoptotic process	1/113	50/28891	0.17808	Bcl3	1
GO:0019693	ribose phosphate metabolic process	3/113	373/28891	0.179761	Slc25a25/Gda/Hmgcr	3
GO:0008154	actin polymerization or depolymerization	2/113	197/28891	0.180203	Myadm/Icam1	2
GO:0044703	multi-organism reproductive process	2/113	197/28891	0.180203	Junb/Ar	2
GO:0009261	ribonucleotide catabolic process	1/113	51/28891	0.181301	Gda	1
GO:0042181	ketone biosynthetic process	1/113	51/28891	0.181301	Egr1	1
GO:0045646	regulation of erythrocyte differentiation	1/113	51/28891	0.181301	Zfp36	1
GO:0048806	genitalia development	1/113	51/28891	0.181301	Ar	1
GO:0090199	regulation of release of cytochrome c from mitochondria	1/113	51/28891	0.181301	Plaur	1
GO:0097300	programmed necrotic cell death	1/113	51/28891	0.181301	Ripk1	1
GO:0140894	endolysosomal toll-like receptor signaling pathway	1/113	51/28891	0.181301	Irf1	1
GO:0035051	cardiocyte differentiation	2/113	198/28891	0.181604	Akap13/Kdm6b	2
GO:0006486	protein glycosylation	2/113	199/28891	0.183006	Gfpt1/Pofut2	2
GO:0043413	macromolecule glycosylation	2/113	199/28891	0.183006	Gfpt1/Pofut2	2
GO:0007617	mating behavior	1/113	52/28891	0.184509	Ar	1
GO:0010762	regulation of fibroblast migration	1/113	52/28891	0.184509	Akap12	1
GO:0010934	macrophage cytokine production	1/113	52/28891	0.184509	Litaf	1
GO:0032728	positive regulation of interferon-beta production	1/113	52/28891	0.184509	Irf1	1
GO:0032753	positive regulation of interleukin-4 production	1/113	52/28891	0.184509	Cebpb	1
GO:0043403	skeletal muscle tissue regeneration	1/113	52/28891	0.184509	Plau	1
GO:0043666	regulation of phosphoprotein phosphatase activity	1/113	52/28891	0.184509	Ppp1r15a	1
GO:0048009	insulin-like growth factor receptor signaling pathway	1/113	52/28891	0.184509	Ar	1
GO:2000677	regulation of transcription regulatory region DNA binding	1/113	52/28891	0.184509	Klf4	1
GO:0007204	positive regulation of cytosolic calcium ion concentration	2/113	202/28891	0.187224	Bdkrb2/Cx3cr1	2
GO:0009161	ribonucleoside monophosphate metabolic process	1/113	53/28891	0.187704	Gda	1
GO:0031124	mRNA 3'-end processing	1/113	53/28891	0.187704	Cstf3	1
GO:0043124	negative regulation of canonical NF-kappaB signal transduction	1/113	53/28891	0.187704	Ripk1	1
GO:0000075	cell cycle checkpoint signaling	2/113	204/28891	0.190044	Ier3/Plk3	2
GO:0045807	positive regulation of endocytosis	2/113	204/28891	0.190044	Serpine1/Plk2	2
GO:0050905	neuromuscular process	2/113	204/28891	0.190044	Nr4a1/Opa3	2
GO:0006195	purine nucleotide catabolic process	1/113	54/28891	0.190887	Gda	1
GO:0010718	positive regulation of epithelial to mesenchymal transition	1/113	54/28891	0.190887	Lrg1	1
GO:0010823	negative regulation of mitochondrion organization	1/113	54/28891	0.190887	Ier3	1
GO:0032355	response to estradiol	1/113	54/28891	0.190887	Fosl2	1
GO:0032941	secretion by tissue	1/113	54/28891	0.190887	Fosl2	1
GO:0045124	regulation of bone resorption	1/113	54/28891	0.190887	Tnfrsf11b	1
GO:0045581	negative regulation of T cell differentiation	1/113	54/28891	0.190887	Irf1	1
GO:0045773	positive regulation of axon extension	1/113	54/28891	0.190887	Map1b	1
GO:1990928	response to amino acid starvation	1/113	54/28891	0.190887	Atf3	1
GO:0030308	negative regulation of cell growth	2/113	205/28891	0.191456	Sertad1/Dcun1d3	2
GO:0010639	negative regulation of organelle organization	3/113	387/28891	0.193506	Myadm/Ier3/Map1b	3
GO:0014888	striated muscle adaptation	1/113	55/28891	0.194057	Ar	1
GO:0032965	regulation of collagen biosynthetic process	1/113	55/28891	0.194057	Serpine1	1
GO:0046854	phosphatidylinositol phosphate biosynthetic process	1/113	55/28891	0.194057	Socs3	1
GO:0050853	B cell receptor signaling pathway	1/113	55/28891	0.194057	Nfkbiz	1
GO:1901799	negative regulation of proteasomal protein catabolic process	1/113	55/28891	0.194057	Prkcg	1
GO:0006109	regulation of carbohydrate metabolic process	2/113	208/28891	0.1957	Ier3/Gfpt1	2
GO:0031529	ruffle organization	1/113	56/28891	0.197216	Icam1	1
GO:0046580	negative regulation of Ras protein signal transduction	1/113	56/28891	0.197216	Spry4	1
GO:0046605	regulation of centrosome cycle	1/113	56/28891	0.197216	Plk2	1
GO:0051646	mitochondrion localization	1/113	56/28891	0.197216	Map1b	1
GO:1990138	neuron projection extension	2/113	211/28891	0.199956	Vcl/Map1b	2
GO:0001911	negative regulation of leukocyte mediated cytotoxicity	1/113	57/28891	0.200362	Cx3cr1	1
GO:0010596	negative regulation of endothelial cell migration	1/113	57/28891	0.200362	Klf4	1
GO:0030838	positive regulation of actin filament polymerization	1/113	57/28891	0.200362	Icam1	1
GO:0032350	regulation of hormone metabolic process	1/113	57/28891	0.200362	Egr1	1
GO:0044818	mitotic G2/M transition checkpoint	1/113	57/28891	0.200362	Ier3	1
GO:0061383	trabecula morphogenesis	1/113	57/28891	0.200362	Sbno2	1
GO:0070509	calcium ion import	1/113	57/28891	0.200362	Serpine1	1
GO:0070988	demethylation	1/113	57/28891	0.200362	Kdm6b	1
GO:1901861	regulation of muscle tissue development	1/113	57/28891	0.200362	Hmgcr	1
GO:0044706	multi-multicellular organism process	2/113	212/28891	0.201378	Junb/Ar	2
GO:0002455	humoral immune response mediated by circulating immunoglobulin	1/113	58/28891	0.203495	Bcl3	1
GO:0006110	regulation of glycolytic process	1/113	58/28891	0.203495	Ier3	1
GO:0008631	intrinsic apoptotic signaling pathway in response to oxidative stress	1/113	58/28891	0.203495	Mcl1	1
GO:0032731	positive regulation of interleukin-1 beta production	1/113	58/28891	0.203495	Egr1	1
GO:0032816	positive regulation of natural killer cell activation	1/113	58/28891	0.203495	Irf1	1
GO:0034332	adherens junction organization	1/113	58/28891	0.203495	Vcl	1
GO:0036037	CD8-positive, alpha-beta T cell activation	1/113	58/28891	0.203495	Irf1	1
GO:0045604	regulation of epidermal cell differentiation	1/113	58/28891	0.203495	Zfp36	1
GO:0050922	negative regulation of chemotaxis	1/113	58/28891	0.203495	Dusp1	1
GO:0051898	negative regulation of phosphatidylinositol 3-kinase/protein kinase B signal transduction	1/113	58/28891	0.203495	Klf4	1
GO:0060428	lung epithelium development	1/113	58/28891	0.203495	Fosl2	1
GO:0070169	positive regulation of biomineral tissue development	1/113	58/28891	0.203495	Cebpb	1
GO:0070229	negative regulation of lymphocyte apoptotic process	1/113	58/28891	0.203495	Bcl3	1
GO:1903170	negative regulation of calcium ion transmembrane transport	1/113	58/28891	0.203495	Gem	1
GO:0019216	regulation of lipid metabolic process	3/113	398/28891	0.204485	Egr1/Il1a/Opa3	3
GO:0031047	regulatory ncRNA-mediated gene silencing	2/113	215/28891	0.205649	Zfp36/Ripk1	2
GO:0001825	blastocyst formation	1/113	59/28891	0.206617	Junb	1
GO:0001961	positive regulation of cytokine-mediated signaling pathway	1/113	59/28891	0.206617	Ripk1	1
GO:0006513	protein monoubiquitination	1/113	59/28891	0.206617	Mgrn1	1
GO:0006695	cholesterol biosynthetic process	1/113	59/28891	0.206617	Hmgcr	1
GO:0007019	microtubule depolymerization	1/113	59/28891	0.206617	Map1b	1
GO:0032673	regulation of interleukin-4 production	1/113	59/28891	0.206617	Cebpb	1
GO:0032892	positive regulation of organic acid transport	1/113	59/28891	0.206617	Il1a	1
GO:0033619	membrane protein proteolysis	1/113	59/28891	0.206617	Timp3	1
GO:0035306	positive regulation of dephosphorylation	1/113	59/28891	0.206617	Ppp1r15a	1
GO:0035567	non-canonical Wnt signaling pathway	1/113	59/28891	0.206617	Rspo3	1
GO:0051123	RNA polymerase II preinitiation complex assembly	1/113	59/28891	0.206617	Taf7	1
GO:0140353	lipid export from cell	1/113	59/28891	0.206617	Il1a	1
GO:1900271	regulation of long-term synaptic potentiation	1/113	59/28891	0.206617	Cx3cr1	1
GO:1902653	secondary alcohol biosynthetic process	1/113	59/28891	0.206617	Hmgcr	1
GO:2000300	regulation of synaptic vesicle exocytosis	1/113	59/28891	0.206617	Prkcg	1
GO:0016051	carbohydrate biosynthetic process	2/113	216/28891	0.207075	Atf3/Gfpt1	2
GO:0002204	somatic recombination of immunoglobulin genes involved in immune response	1/113	60/28891	0.209726	Nfkbiz	1
GO:0002208	somatic diversification of immunoglobulins involved in immune response	1/113	60/28891	0.209726	Nfkbiz	1
GO:0030857	negative regulation of epithelial cell differentiation	1/113	60/28891	0.209726	Il1a	1
GO:0031424	keratinization	1/113	60/28891	0.209726	Il1a	1
GO:0043030	regulation of macrophage activation	1/113	60/28891	0.209726	Jund	1
GO:0045190	isotype switching	1/113	60/28891	0.209726	Nfkbiz	1
GO:0046902	regulation of mitochondrial membrane permeability	1/113	60/28891	0.209726	Ier3	1
GO:0060443	mammary gland morphogenesis	1/113	60/28891	0.209726	Ar	1
GO:0060632	regulation of microtubule-based movement	1/113	60/28891	0.209726	Cfap69	1
GO:0072523	purine-containing compound catabolic process	1/113	60/28891	0.209726	Gda	1
GO:1902622	regulation of neutrophil migration	1/113	60/28891	0.209726	Il1a	1
GO:0017148	negative regulation of translation	2/113	220/28891	0.212789	Zfp36/Btg2	2
GO:0001974	blood vessel remodeling	1/113	61/28891	0.212824	Rspo3	1
GO:0046676	negative regulation of insulin secretion	1/113	61/28891	0.212824	Hmgcr	1
GO:0050881	musculoskeletal movement	1/113	61/28891	0.212824	Nr4a1	1
GO:0097479	synaptic vesicle localization	1/113	61/28891	0.212824	Syn3	1
GO:0099171	presynaptic modulation of chemical synaptic transmission	1/113	61/28891	0.212824	Prkcg	1
GO:0048639	positive regulation of developmental growth	2/113	221/28891	0.21422	Serpine1/Map1b	2
GO:0046890	regulation of lipid biosynthetic process	2/113	222/28891	0.215652	Egr1/Il1a	2
GO:0002011	morphogenesis of an epithelial sheet	1/113	62/28891	0.215909	Lrg1	1
GO:0031122	cytoplasmic microtubule organization	1/113	62/28891	0.215909	Plk3	1
GO:0031342	negative regulation of cell killing	1/113	62/28891	0.215909	Cx3cr1	1
GO:0042446	hormone biosynthetic process	1/113	62/28891	0.215909	Egr1	1
GO:0050879	multicellular organismal movement	1/113	62/28891	0.215909	Nr4a1	1
GO:0051216	cartilage development	2/113	223/28891	0.217085	Arid5a/Fosl2	2
GO:0010665	regulation of cardiac muscle cell apoptotic process	1/113	63/28891	0.218983	Hmgcr	1
GO:0010712	regulation of collagen metabolic process	1/113	63/28891	0.218983	Serpine1	1
GO:0030858	positive regulation of epithelial cell differentiation	1/113	63/28891	0.218983	Serpine1	1
GO:0032655	regulation of interleukin-12 production	1/113	63/28891	0.218983	Irf1	1
GO:0035458	cellular response to interferon-beta	1/113	63/28891	0.218983	Irf1	1
GO:0045620	negative regulation of lymphocyte differentiation	1/113	63/28891	0.218983	Irf1	1
GO:0045744	negative regulation of G protein-coupled receptor signaling pathway	1/113	63/28891	0.218983	Mgrn1	1
GO:0048255	mRNA stabilization	1/113	63/28891	0.218983	Zfp36	1
GO:0051058	negative regulation of small GTPase mediated signal transduction	1/113	63/28891	0.218983	Spry4	1
GO:0098815	modulation of excitatory postsynaptic potential	1/113	63/28891	0.218983	Plk2	1
GO:0070085	glycosylation	2/113	225/28891	0.219954	Gfpt1/Pofut2	2
GO:0034655	nucleobase-containing compound catabolic process	3/113	414/28891	0.220706	Zfp36/Btg2/Gda	3
GO:0006446	regulation of translational initiation	1/113	64/28891	0.222044	Ppp1r15a	1
GO:0032653	regulation of interleukin-10 production	1/113	64/28891	0.222044	Bcl3	1
GO:0035176	social behavior	1/113	64/28891	0.222044	Cx3cr1	1
GO:0046173	polyol biosynthetic process	1/113	64/28891	0.222044	Ippk	1
GO:0046850	regulation of bone remodeling	1/113	64/28891	0.222044	Tnfrsf11b	1
GO:0050832	defense response to fungus	1/113	64/28891	0.222044	Cx3cr1	1
GO:0051893	regulation of focal adhesion assembly	1/113	64/28891	0.222044	Vcl	1
GO:0090109	regulation of cell-substrate junction assembly	1/113	64/28891	0.222044	Vcl	1
GO:0043393	regulation of protein binding	2/113	228/28891	0.224263	Plk2/Nes	2
GO:0006487	protein N-linked glycosylation	1/113	65/28891	0.225094	Gfpt1	1
GO:0016126	sterol biosynthetic process	1/113	65/28891	0.225094	Hmgcr	1
GO:0032615	interleukin-12 production	1/113	65/28891	0.225094	Irf1	1
GO:0045682	regulation of epidermis development	1/113	65/28891	0.225094	Zfp36	1
GO:0060760	positive regulation of response to cytokine stimulus	1/113	65/28891	0.225094	Ripk1	1
GO:0009123	nucleoside monophosphate metabolic process	1/113	66/28891	0.228131	Gda	1
GO:0010662	regulation of striated muscle cell apoptotic process	1/113	66/28891	0.228131	Hmgcr	1
GO:0019098	reproductive behavior	1/113	66/28891	0.228131	Ar	1
GO:0042311	vasodilation	1/113	66/28891	0.228131	Bdkrb2	1
GO:0045778	positive regulation of ossification	1/113	66/28891	0.228131	Tob2	1
GO:0048512	circadian behavior	1/113	66/28891	0.228131	Egr1	1
GO:0051785	positive regulation of nuclear division	1/113	66/28891	0.228131	Il1a	1
GO:0060688	regulation of morphogenesis of a branching structure	1/113	66/28891	0.228131	Ar	1
GO:0010972	negative regulation of G2/M transition of mitotic cell cycle	1/113	67/28891	0.231157	Ier3	1
GO:0015909	long-chain fatty acid transport	1/113	67/28891	0.231157	Bdkrb2	1
GO:0032835	glomerulus development	1/113	67/28891	0.231157	Egr1	1
GO:0051703	biological process involved in intraspecies interaction between organisms	1/113	67/28891	0.231157	Cx3cr1	1
GO:0060261	positive regulation of transcription initiation by RNA polymerase II	1/113	67/28891	0.231157	Taf7	1
GO:0070059	intrinsic apoptotic signaling pathway in response to endoplasmic reticulum stress	1/113	67/28891	0.231157	Cebpb	1
GO:0071470	cellular response to osmotic stress	1/113	67/28891	0.231157	Bdkrb2	1
GO:1905517	macrophage migration	1/113	67/28891	0.231157	Cx3cr1	1
GO:0003341	cilium movement	2/113	234/28891	0.2329	Cfap69/Ccnyl1	2
GO:0000271	polysaccharide biosynthetic process	1/113	68/28891	0.234171	Gfpt1	1
GO:0000768	syncytium formation by plasma membrane fusion	1/113	68/28891	0.234171	Sbno2	1
GO:0010656	negative regulation of muscle cell apoptotic process	1/113	68/28891	0.234171	Hmgcr	1
GO:0030330	DNA damage response, signal transduction by p53 class mediator	1/113	68/28891	0.234171	Bcl3	1
GO:0030837	negative regulation of actin filament polymerization	1/113	68/28891	0.234171	Myadm	1
GO:0032387	negative regulation of intracellular transport	1/113	68/28891	0.234171	Map1b	1
GO:0042698	ovulation cycle	1/113	68/28891	0.234171	Egr1	1
GO:0048286	lung alveolus development	1/113	68/28891	0.234171	Fosl2	1
GO:0140253	cell-cell fusion	1/113	68/28891	0.234171	Sbno2	1
GO:0002700	regulation of production of molecular mediator of immune response	2/113	236/28891	0.235784	Litaf/Arid5a	2
GO:0007622	rhythmic behavior	1/113	69/28891	0.237174	Egr1	1
GO:0009064	glutamine family amino acid metabolic process	1/113	69/28891	0.237174	Gfpt1	1
GO:0016447	somatic recombination of immunoglobulin gene segments	1/113	69/28891	0.237174	Nfkbiz	1
GO:0061082	myeloid leukocyte cytokine production	1/113	69/28891	0.237174	Litaf	1
GO:0072678	T cell migration	1/113	69/28891	0.237174	Icam1	1
GO:0150116	regulation of cell-substrate junction organization	1/113	69/28891	0.237174	Vcl	1
GO:0007163	establishment or maintenance of cell polarity	2/113	239/28891	0.240114	Rhoj/Map1b	2
GO:0031669	cellular response to nutrient levels	2/113	239/28891	0.240114	Atf3/Jun	2
GO:0000079	regulation of cyclin-dependent protein serine/threonine kinase activity	1/113	70/28891	0.240164	Hexim1	1
GO:0006949	syncytium formation	1/113	70/28891	0.240164	Sbno2	1
GO:0032732	positive regulation of interleukin-1 production	1/113	70/28891	0.240164	Egr1	1
GO:0060350	endochondral bone morphogenesis	1/113	70/28891	0.240164	Fosl2	1
GO:0070098	chemokine-mediated signaling pathway	1/113	70/28891	0.240164	Cx3cr1	1
GO:1902750	negative regulation of cell cycle G2/M phase transition	1/113	70/28891	0.240164	Ier3	1
GO:0008347	glial cell migration	1/113	71/28891	0.243144	Cx3cr1	1
GO:0010659	cardiac muscle cell apoptotic process	1/113	71/28891	0.243144	Hmgcr	1
GO:0061097	regulation of protein tyrosine kinase activity	1/113	71/28891	0.243144	Gprc5a	1
GO:0015711	organic anion transport	3/113	436/28891	0.243416	Bdkrb2/Il1a/Slc25a25	3
GO:0007188	adenylate cyclase-modulating G protein-coupled receptor signaling pathway	2/113	242/28891	0.244447	Akap13/Akap12	2
GO:0034249	negative regulation of amide metabolic process	2/113	243/28891	0.245893	Zfp36/Btg2	2
GO:0009166	nucleotide catabolic process	1/113	72/28891	0.246111	Gda	1
GO:0032608	interferon-beta production	1/113	72/28891	0.246111	Irf1	1
GO:0032648	regulation of interferon-beta production	1/113	72/28891	0.246111	Irf1	1
GO:0043470	regulation of carbohydrate catabolic process	1/113	72/28891	0.246111	Ier3	1
GO:0090278	negative regulation of peptide hormone secretion	1/113	72/28891	0.246111	Hmgcr	1
GO:1903051	negative regulation of proteolysis involved in protein catabolic process	1/113	72/28891	0.246111	Prkcg	1
GO:1903828	negative regulation of protein localization	2/113	244/28891	0.247339	Plk2/Hmgcr	2
GO:0030032	lamellipodium assembly	1/113	73/28891	0.249067	Vcl	1
GO:0030239	myofibril assembly	1/113	73/28891	0.249067	Akap13	1
GO:0048168	regulation of neuronal synaptic plasticity	1/113	73/28891	0.249067	Egr1	1
GO:0090559	regulation of membrane permeability	1/113	73/28891	0.249067	Ier3	1
GO:1902373	negative regulation of mRNA catabolic process	1/113	73/28891	0.249067	Zfp36	1
GO:1905330	regulation of morphogenesis of an epithelium	1/113	73/28891	0.249067	Ar	1
GO:2001244	positive regulation of intrinsic apoptotic signaling pathway	1/113	73/28891	0.249067	Mcl1	1
GO:0042445	hormone metabolic process	2/113	246/28891	0.250231	Egr1/Tiparp	2
GO:0006163	purine nucleotide metabolic process	3/113	444/28891	0.251771	Slc25a25/Gda/Hmgcr	3
GO:0002381	immunoglobulin production involved in immunoglobulin-mediated immune response	1/113	74/28891	0.252012	Nfkbiz	1
GO:0002792	negative regulation of peptide secretion	1/113	74/28891	0.252012	Hmgcr	1
GO:0010658	striated muscle cell apoptotic process	1/113	74/28891	0.252012	Hmgcr	1
GO:0010761	fibroblast migration	1/113	74/28891	0.252012	Akap12	1
GO:0035456	response to interferon-beta	1/113	74/28891	0.252012	Irf1	1
GO:0043462	regulation of ATP-dependent activity	1/113	74/28891	0.252012	Dnajb1	1
GO:0043489	RNA stabilization	1/113	74/28891	0.252012	Zfp36	1
GO:0046640	regulation of alpha-beta T cell proliferation	1/113	74/28891	0.252012	Irf1	1
GO:1901264	carbohydrate derivative transport	1/113	74/28891	0.252012	Slc25a25	1
GO:1904029	regulation of cyclin-dependent protein kinase activity	1/113	74/28891	0.252012	Hexim1	1
GO:0006869	lipid transport	3/113	445/28891	0.252818	Bdkrb2/Dennd5b/Il1a	3
GO:0032984	protein-containing complex disassembly	2/113	248/28891	0.253125	Nes/Map1b	2
GO:1901617	organic hydroxy compound biosynthetic process	2/113	248/28891	0.253125	Ippk/Hmgcr	2
GO:0044270	cellular nitrogen compound catabolic process	3/113	446/28891	0.253866	Zfp36/Btg2/Gda	3
GO:0046700	heterocycle catabolic process	3/113	446/28891	0.253866	Zfp36/Btg2/Gda	3
GO:0006402	mRNA catabolic process	2/113	249/28891	0.254572	Zfp36/Btg2	2
GO:0001541	ovarian follicle development	1/113	75/28891	0.254945	Cebpb	1
GO:0008542	visual learning	1/113	75/28891	0.254945	Hmgcr	1
GO:0010633	negative regulation of epithelial cell migration	1/113	75/28891	0.254945	Klf4	1
GO:0050805	negative regulation of synaptic transmission	1/113	75/28891	0.254945	Plk2	1
GO:0051298	centrosome duplication	1/113	75/28891	0.254945	Plk2	1
GO:0097194	execution phase of apoptosis	1/113	75/28891	0.254945	Nfkbiz	1
GO:0007018	microtubule-based movement	3/113	449/28891	0.257015	Cfap69/Map1b/Ccnyl1	3
GO:0009620	response to fungus	1/113	76/28891	0.257866	Cx3cr1	1
GO:0016445	somatic diversification of immunoglobulins	1/113	76/28891	0.257866	Nfkbiz	1
GO:0048645	animal organ formation	1/113	76/28891	0.257866	Ar	1
GO:0055002	striated muscle cell development	1/113	76/28891	0.257866	Akap13	1
GO:0060260	regulation of transcription initiation by RNA polymerase II	1/113	76/28891	0.257866	Taf7	1
GO:1901224	positive regulation of non-canonical NF-kappaB signal transduction	1/113	76/28891	0.257866	Ripk1	1
GO:1901657	glycosyl compound metabolic process	1/113	76/28891	0.257866	Gda	1
GO:2000573	positive regulation of DNA biosynthetic process	1/113	77/28891	0.260777	Klf4	1
GO:0042180	cellular ketone metabolic process	2/113	255/28891	0.263258	Egr1/Hmgcr	2
GO:0007193	adenylate cyclase-inhibiting G protein-coupled receptor signaling pathway	1/113	78/28891	0.263676	Akap12	1
GO:0043279	response to alkaloid	1/113	78/28891	0.263676	Prkcg	1
GO:0070972	protein localization to endoplasmic reticulum	1/113	78/28891	0.263676	Ppp1r15a	1
GO:0002562	somatic diversification of immune receptors via germline recombination within a single locus	1/113	79/28891	0.266564	Nfkbiz	1
GO:0007492	endoderm development	1/113	79/28891	0.266564	Dusp1	1
GO:0007584	response to nutrient	1/113	79/28891	0.266564	Nfkbiz	1
GO:0010822	positive regulation of mitochondrion organization	1/113	79/28891	0.266564	Plaur	1
GO:0016444	somatic cell DNA recombination	1/113	79/28891	0.266564	Nfkbiz	1
GO:0044458	motile cilium assembly	1/113	79/28891	0.266564	Cfap69	1
GO:0046633	alpha-beta T cell proliferation	1/113	79/28891	0.266564	Irf1	1
GO:1905897	regulation of response to endoplasmic reticulum stress	1/113	79/28891	0.266564	Ppp1r15a	1
GO:0001558	regulation of cell growth	3/113	459/28891	0.267547	Sertad1/Map1b/Dcun1d3	3
GO:0002520	immune system development	2/113	258/28891	0.267602	Nfkbiz/Bcl3	2
GO:0019318	hexose metabolic process	2/113	259/28891	0.26905	Atf3/Pofut2	2
GO:0010507	negative regulation of autophagy	1/113	80/28891	0.26944	Mcl1	1
GO:0010921	regulation of phosphatase activity	1/113	80/28891	0.26944	Ppp1r15a	1
GO:0032814	regulation of natural killer cell activation	1/113	80/28891	0.26944	Irf1	1
GO:0033143	regulation of intracellular steroid hormone receptor signaling pathway	1/113	80/28891	0.26944	Ar	1
GO:0060761	negative regulation of response to cytokine stimulus	1/113	80/28891	0.26944	Klf4	1
GO:1901292	nucleoside phosphate catabolic process	1/113	80/28891	0.26944	Gda	1
GO:0010959	regulation of metal ion transport	3/113	461/28891	0.26966	Serpine1/Gem/Icam1	3
GO:0000281	mitotic cytokinesis	1/113	81/28891	0.272305	Rhob	1
GO:0007632	visual behavior	1/113	81/28891	0.272305	Hmgcr	1
GO:0031397	negative regulation of protein ubiquitination	1/113	81/28891	0.272305	Prkcg	1
GO:0032413	negative regulation of ion transmembrane transporter activity	1/113	81/28891	0.272305	Gem	1
GO:0045453	bone resorption	1/113	81/28891	0.272305	Tnfrsf11b	1
GO:1901880	negative regulation of protein depolymerization	1/113	81/28891	0.272305	Map1b	1
GO:0006814	sodium ion transport	2/113	262/28891	0.273395	Slc20a1/Slc5a12	2
GO:0032868	response to insulin	2/113	262/28891	0.273395	Egr1/Socs3	2
GO:0045926	negative regulation of growth	2/113	263/28891	0.274842	Sertad1/Dcun1d3	2
GO:0090257	regulation of muscle system process	2/113	263/28891	0.274842	Klf4/Nr4a1	2
GO:0006493	protein O-linked glycosylation	1/113	82/28891	0.27516	Pofut2	1
GO:0008543	fibroblast growth factor receptor signaling pathway	1/113	82/28891	0.27516	Spry4	1
GO:0044773	mitotic DNA damage checkpoint signaling	1/113	82/28891	0.27516	Ier3	1
GO:0046626	regulation of insulin receptor signaling pathway	1/113	82/28891	0.27516	Socs3	1
GO:2000242	negative regulation of reproductive process	1/113	82/28891	0.27516	Il1a	1
GO:0019439	aromatic compound catabolic process	3/113	467/28891	0.276011	Zfp36/Btg2/Gda	3
GO:0002090	regulation of receptor internalization	1/113	83/28891	0.278003	Plk2	1
GO:0007422	peripheral nervous system development	1/113	83/28891	0.278003	Egr3	1
GO:0033209	tumor necrosis factor-mediated signaling pathway	1/113	83/28891	0.278003	Ripk1	1
GO:0070918	regulatory ncRNA processing	1/113	83/28891	0.278003	Ripk1	1
GO:0051896	regulation of phosphatidylinositol 3-kinase/protein kinase B signal transduction	2/113	266/28891	0.279185	Klf4/Cx3cr1	2
GO:0002067	glandular epithelial cell differentiation	1/113	84/28891	0.280835	Klf4	1
GO:0032272	negative regulation of protein polymerization	1/113	84/28891	0.280835	Myadm	1
GO:0140888	interferon-mediated signaling pathway	1/113	84/28891	0.280835	Irf1	1
GO:1903522	regulation of blood circulation	2/113	268/28891	0.28208	Icam1/Hmgcr	2
GO:0032481	positive regulation of type I interferon production	1/113	85/28891	0.283656	Irf1	1
GO:0070228	regulation of lymphocyte apoptotic process	1/113	85/28891	0.283656	Bcl3	1
GO:2000379	positive regulation of reactive oxygen species metabolic process	1/113	85/28891	0.283656	Plau	1
GO:2000736	regulation of stem cell differentiation	1/113	85/28891	0.283656	Zfp36	1
GO:0032722	positive regulation of chemokine production	1/113	86/28891	0.286466	Egr1	1
GO:0034109	homotypic cell-cell adhesion	1/113	86/28891	0.286466	Plaur	1
GO:0035304	regulation of protein dephosphorylation	1/113	86/28891	0.286466	Ppp1r15a	1
GO:0044774	mitotic DNA integrity checkpoint signaling	1/113	86/28891	0.286466	Ier3	1
GO:0060998	regulation of dendritic spine development	1/113	86/28891	0.286466	Plk2	1
GO:2000107	negative regulation of leukocyte apoptotic process	1/113	86/28891	0.286466	Bcl3	1
GO:0006898	receptor-mediated endocytosis	2/113	272/28891	0.287866	Serpine1/Plk2	2
GO:0072521	purine-containing compound metabolic process	3/113	479/28891	0.288759	Slc25a25/Gda/Hmgcr	3
GO:0002200	somatic diversification of immune receptors	1/113	87/28891	0.289265	Nfkbiz	1
GO:0048041	focal adhesion assembly	1/113	87/28891	0.289265	Vcl	1
GO:1902369	negative regulation of RNA catabolic process	1/113	87/28891	0.289265	Zfp36	1
GO:0003151	outflow tract morphogenesis	1/113	88/28891	0.292053	Jun	1
GO:0072384	organelle transport along microtubule	1/113	88/28891	0.292053	Map1b	1
GO:0006260	DNA replication	2/113	276/28891	0.293648	Jun/Atf1	2
GO:0032410	negative regulation of transporter activity	1/113	89/28891	0.294831	Gem	1
GO:0035019	somatic stem cell population maintenance	1/113	89/28891	0.294831	Klf4	1
GO:0040014	regulation of multicellular organism growth	1/113	89/28891	0.294831	Fosl2	1
GO:0022604	regulation of cell morphogenesis	2/113	277/28891	0.295092	Rhoj/Icam1	2
GO:0006942	regulation of striated muscle contraction	1/113	90/28891	0.297597	Nr4a1	1
GO:0098661	inorganic anion transmembrane transport	1/113	90/28891	0.297597	Slc20a1	1
GO:1900076	regulation of cellular response to insulin stimulus	1/113	90/28891	0.297597	Socs3	1
GO:0048738	cardiac muscle tissue development	2/113	280/28891	0.299424	Akap13/Kdm6b	2
GO:0110053	regulation of actin filament organization	2/113	280/28891	0.299424	Myadm/Icam1	2
GO:0001656	metanephros development	1/113	91/28891	0.300353	Egr1	1
GO:0043242	negative regulation of protein-containing complex disassembly	1/113	91/28891	0.300353	Map1b	1
GO:0061178	regulation of insulin secretion involved in cellular response to glucose stimulus	1/113	91/28891	0.300353	Hmgcr	1
GO:0090398	cellular senescence	1/113	91/28891	0.300353	Plk2	1
GO:0021537	telencephalon development	2/113	281/28891	0.300866	Btg2/Kdm6b	2
GO:0048193	Golgi vesicle transport	2/113	281/28891	0.300866	Gosr2/Arf3	2
GO:1901361	organic cyclic compound catabolic process	3/113	491/28891	0.301553	Zfp36/Btg2/Gda	3
GO:0032526	response to retinoic acid	1/113	92/28891	0.303098	Klf4	1
GO:0050709	negative regulation of protein secretion	1/113	92/28891	0.303098	Hmgcr	1
GO:0097581	lamellipodium organization	1/113	92/28891	0.303098	Vcl	1
GO:0098656	monoatomic anion transmembrane transport	1/113	92/28891	0.303098	Ripk1	1
GO:1901019	regulation of calcium ion transmembrane transporter activity	1/113	92/28891	0.303098	Gem	1
GO:0050767	regulation of neurogenesis	3/113	494/28891	0.304757	Btg2/Map1b/Cx3cr1	3
GO:0002429	immune response-activating cell surface receptor signaling pathway	2/113	284/28891	0.305192	Nfkbiz/Fosl2	2
GO:0002711	positive regulation of T cell mediated immunity	1/113	93/28891	0.305833	Arid5a	1
GO:0009117	nucleotide metabolic process	3/113	497/28891	0.307962	Slc25a25/Gda/Hmgcr	3
GO:0006094	gluconeogenesis	1/113	94/28891	0.308557	Atf3	1
GO:0051310	metaphase chromosome alignment	1/113	94/28891	0.308557	Gem	1
GO:0051341	regulation of oxidoreductase activity	1/113	94/28891	0.308557	Il1a	1
GO:0005996	monosaccharide metabolic process	2/113	287/28891	0.309513	Atf3/Pofut2	2
GO:0051781	positive regulation of cell division	1/113	95/28891	0.31127	Il1a	1
GO:0060079	excitatory postsynaptic potential	1/113	95/28891	0.31127	Plk2	1
GO:0032465	regulation of cytokinesis	1/113	96/28891	0.313973	Plk3	1
GO:0045104	intermediate filament cytoskeleton organization	1/113	96/28891	0.313973	Nes	1
GO:0045103	intermediate filament-based process	1/113	97/28891	0.316665	Nes	1
GO:0051899	membrane depolarization	1/113	97/28891	0.316665	Jun	1
GO:1903312	negative regulation of mRNA metabolic process	1/113	97/28891	0.316665	Zfp36	1
GO:0060560	developmental growth involved in morphogenesis	2/113	292/28891	0.316703	Vcl/Map1b	2
GO:0006367	transcription initiation at RNA polymerase II promoter	1/113	98/28891	0.319346	Taf7	1
GO:0007044	cell-substrate junction assembly	1/113	98/28891	0.319346	Vcl	1
GO:0019319	hexose biosynthetic process	1/113	98/28891	0.319346	Atf3	1
GO:0021954	central nervous system neuron development	1/113	98/28891	0.319346	Btg2	1
GO:0031123	RNA 3'-end processing	1/113	98/28891	0.319346	Cstf3	1
GO:0043297	apical junction assembly	1/113	98/28891	0.319346	Vcl	1
GO:0061515	myeloid cell development	1/113	98/28891	0.319346	Cebpb	1
GO:0002768	immune response-regulating cell surface receptor signaling pathway	2/113	294/28891	0.319575	Nfkbiz/Fosl2	2
GO:0022898	regulation of transmembrane transporter activity	2/113	294/28891	0.319575	Gem/Ripk1	2
GO:0021675	nerve development	1/113	99/28891	0.322018	Prkcg	1
GO:0035082	axoneme assembly	1/113	99/28891	0.322018	Cfap69	1
GO:0046888	negative regulation of hormone secretion	1/113	99/28891	0.322018	Hmgcr	1
GO:0006401	RNA catabolic process	2/113	297/28891	0.323877	Zfp36/Btg2	2
GO:0008589	regulation of smoothened signaling pathway	1/113	100/28891	0.324679	Mgrn1	1
GO:0032890	regulation of organic acid transport	1/113	101/28891	0.327329	Il1a	1
GO:0035773	insulin secretion involved in cellular response to glucose stimulus	1/113	101/28891	0.327329	Hmgcr	1
GO:0050772	positive regulation of axonogenesis	1/113	101/28891	0.327329	Map1b	1
GO:0090100	positive regulation of transmembrane receptor protein serine/threonine kinase signaling pathway	1/113	101/28891	0.327329	Lrg1	1
GO:0014706	striated muscle tissue development	2/113	301/28891	0.329602	Akap13/Kdm6b	2
GO:0002886	regulation of myeloid leukocyte mediated immunity	1/113	102/28891	0.329969	Cx3cr1	1
GO:1904063	negative regulation of cation transmembrane transport	1/113	102/28891	0.329969	Gem	1
GO:0016064	immunoglobulin mediated immune response	2/113	303/28891	0.33246	Nfkbiz/Bcl3	2
GO:0002704	negative regulation of leukocyte mediated immunity	1/113	103/28891	0.332599	Cx3cr1	1
GO:0006661	phosphatidylinositol biosynthetic process	1/113	103/28891	0.332599	Socs3	1
GO:1903311	regulation of mRNA metabolic process	2/113	304/28891	0.333888	Zfp36/Btg2	2
GO:0006096	glycolytic process	1/113	104/28891	0.335219	Ier3	1
GO:0032092	positive regulation of protein binding	1/113	104/28891	0.335219	Plk2	1
GO:0019724	B cell mediated immunity	2/113	306/28891	0.336741	Nfkbiz/Bcl3	2
GO:0150115	cell-substrate junction organization	1/113	105/28891	0.337828	Vcl	1
GO:0032409	regulation of transporter activity	2/113	307/28891	0.338166	Gem/Ripk1	2
GO:0045165	cell fate commitment	2/113	307/28891	0.338166	Ar/Kdm6b	2
GO:0006479	protein methylation	1/113	106/28891	0.340428	Btg2	1
GO:0006720	isoprenoid metabolic process	1/113	106/28891	0.340428	Hmgcr	1
GO:0008213	protein alkylation	1/113	106/28891	0.340428	Btg2	1
GO:0043502	regulation of muscle adaptation	1/113	106/28891	0.340428	Klf4	1
GO:0046928	regulation of neurotransmitter secretion	1/113	106/28891	0.340428	Prkcg	1
GO:0010389	regulation of G2/M transition of mitotic cell cycle	1/113	107/28891	0.343017	Ier3	1
GO:0070167	regulation of biomineral tissue development	1/113	107/28891	0.343017	Cebpb	1
GO:0090288	negative regulation of cellular response to growth factor stimulus	1/113	107/28891	0.343017	Spry4	1
GO:0002532	production of molecular mediator involved in inflammatory response	1/113	108/28891	0.345596	Serpine1	1
GO:0019751	polyol metabolic process	1/113	108/28891	0.345596	Ippk	1
GO:0046849	bone remodeling	1/113	108/28891	0.345596	Tnfrsf11b	1
GO:0061640	cytoskeleton-dependent cytokinesis	1/113	108/28891	0.345596	Rhob	1
GO:0002703	regulation of leukocyte mediated immunity	2/113	314/28891	0.348117	Arid5a/Cx3cr1	2
GO:0007156	homophilic cell adhesion via plasma membrane adhesion molecules	1/113	109/28891	0.348165	Pcdh12	1
GO:0010660	regulation of muscle cell apoptotic process	1/113	109/28891	0.348165	Hmgcr	1
GO:0046364	monosaccharide biosynthetic process	1/113	109/28891	0.348165	Atf3	1
GO:0051303	establishment of chromosome localization	1/113	109/28891	0.348165	Gem	1
GO:0090263	positive regulation of canonical Wnt signaling pathway	1/113	109/28891	0.348165	Rspo3	1
GO:0007006	mitochondrial membrane organization	1/113	111/28891	0.353274	Ier3	1
GO:0055013	cardiac muscle cell development	1/113	111/28891	0.353274	Akap13	1
GO:0060349	bone morphogenesis	1/113	112/28891	0.355813	Fosl2	1
GO:0072676	lymphocyte migration	1/113	112/28891	0.355813	Icam1	1
GO:0018107	peptidyl-threonine phosphorylation	1/113	113/28891	0.358342	Ppp1r15a	1
GO:0030516	regulation of axon extension	1/113	113/28891	0.358342	Map1b	1
GO:0043255	regulation of carbohydrate biosynthetic process	1/113	113/28891	0.358342	Gfpt1	1
GO:0110020	regulation of actomyosin structure organization	1/113	113/28891	0.358342	Akap13	1
GO:0030198	extracellular matrix organization	2/113	322/28891	0.359429	Tnfrsf11b/Bcl3	2
GO:0045229	external encapsulating structure organization	2/113	323/28891	0.360838	Tnfrsf11b/Bcl3	2
GO:0090287	regulation of cellular response to growth factor stimulus	2/113	323/28891	0.360838	Lrg1/Spry4	2
GO:0002720	positive regulation of cytokine production involved in immune response	1/113	114/28891	0.360862	Arid5a	1
GO:0046889	positive regulation of lipid biosynthetic process	1/113	114/28891	0.360862	Il1a	1
GO:0006936	muscle contraction	2/113	324/28891	0.362246	Bdkrb2/Nr4a1	2
GO:0043062	extracellular structure organization	2/113	324/28891	0.362246	Tnfrsf11b/Bcl3	2
GO:0045927	positive regulation of growth	2/113	324/28891	0.362246	Serpine1/Map1b	2
GO:0016079	synaptic vesicle exocytosis	1/113	115/28891	0.363372	Prkcg	1
GO:0034766	negative regulation of monoatomic ion transmembrane transport	1/113	115/28891	0.363372	Gem	1
GO:0050000	chromosome localization	1/113	115/28891	0.363372	Gem	1
GO:0006473	protein acetylation	1/113	116/28891	0.365872	Arid5a	1
GO:0014074	response to purine-containing compound	1/113	116/28891	0.365872	Atf1	1
GO:0033865	nucleoside bisphosphate metabolic process	1/113	116/28891	0.365872	Hmgcr	1
GO:0033875	ribonucleoside bisphosphate metabolic process	1/113	116/28891	0.365872	Hmgcr	1
GO:0034032	purine nucleoside bisphosphate metabolic process	1/113	116/28891	0.365872	Hmgcr	1
GO:0051028	mRNA transport	1/113	116/28891	0.365872	Zfp36	1
GO:0055017	cardiac muscle tissue growth	1/113	116/28891	0.365872	Akap13	1
GO:0016358	dendrite development	2/113	327/28891	0.366463	Plk2/Map1b	2
GO:0001708	cell fate specification	1/113	117/28891	0.368362	Ar	1
GO:0003300	cardiac muscle hypertrophy	1/113	117/28891	0.368362	Akap13	1
GO:0007589	body fluid secretion	1/113	117/28891	0.368362	Fosl2	1
GO:0099565	chemical synaptic transmission, postsynaptic	1/113	117/28891	0.368362	Plk2	1
GO:0050769	positive regulation of neurogenesis	2/113	329/28891	0.369269	Map1b/Cx3cr1	2
GO:0006939	smooth muscle contraction	1/113	118/28891	0.370842	Bdkrb2	1
GO:0045666	positive regulation of neuron differentiation	1/113	118/28891	0.370842	Map1b	1
GO:0050708	regulation of protein secretion	2/113	331/28891	0.37207	Il1a/Hmgcr	2
GO:0002275	myeloid cell activation involved in immune response	1/113	119/28891	0.373313	Sbno2	1
GO:0007088	regulation of mitotic nuclear division	1/113	119/28891	0.373313	Il1a	1
GO:0010657	muscle cell apoptotic process	1/113	119/28891	0.373313	Hmgcr	1
GO:0033555	multicellular organismal response to stress	1/113	120/28891	0.375775	Prkcg	1
GO:0055006	cardiac cell development	1/113	120/28891	0.375775	Akap13	1
GO:1902749	regulation of cell cycle G2/M phase transition	1/113	120/28891	0.375775	Ier3	1
GO:1903076	regulation of protein localization to plasma membrane	1/113	120/28891	0.375775	Ar	1
GO:0062014	negative regulation of small molecule metabolic process	1/113	121/28891	0.378226	Ier3	1
GO:0001822	kidney development	2/113	336/28891	0.379051	Egr1/Tiparp	2
GO:0002709	regulation of T cell mediated immunity	1/113	122/28891	0.380668	Arid5a	1
GO:0018210	peptidyl-threonine modification	1/113	122/28891	0.380668	Ppp1r15a	1
GO:2000106	regulation of leukocyte apoptotic process	1/113	124/28891	0.385524	Bcl3	1
GO:0060419	heart growth	1/113	125/28891	0.387938	Akap13	1
GO:0006906	vesicle fusion	1/113	126/28891	0.390342	Gosr2	1
GO:0035303	regulation of dephosphorylation	1/113	126/28891	0.390342	Ppp1r15a	1
GO:0051588	regulation of neurotransmitter transport	1/113	126/28891	0.390342	Prkcg	1
GO:0000077	DNA damage checkpoint signaling	1/113	127/28891	0.392737	Ier3	1
GO:0033138	positive regulation of peptidyl-serine phosphorylation	1/113	127/28891	0.392737	Ppp1r15a	1
GO:0042752	regulation of circadian rhythm	1/113	127/28891	0.392737	Prkcg	1
GO:0050764	regulation of phagocytosis	1/113	127/28891	0.392737	Prkcg	1
GO:0051222	positive regulation of protein transport	2/113	346/28891	0.392916	Il1a/Plk3	2
GO:0051146	striated muscle cell differentiation	2/113	347/28891	0.394295	Akap13/Kdm6b	2
GO:0090174	organelle membrane fusion	1/113	128/28891	0.395123	Gosr2	1
GO:0061387	regulation of extent of cell growth	1/113	129/28891	0.397499	Map1b	1
GO:0097009	energy homeostasis	1/113	129/28891	0.397499	Slc25a25	1
GO:0043406	positive regulation of MAP kinase activity	1/113	130/28891	0.399866	Akap13	1
GO:0060078	regulation of postsynaptic membrane potential	1/113	130/28891	0.399866	Plk2	1
GO:0072001	renal system development	2/113	352/28891	0.401169	Egr1/Tiparp	2
GO:0006066	alcohol metabolic process	2/113	354/28891	0.403909	Ippk/Hmgcr	2
GO:0070588	calcium ion transmembrane transport	2/113	354/28891	0.403909	Gem/Slc25a25	2
GO:0045739	positive regulation of DNA repair	1/113	132/28891	0.404573	Prkcg	1
GO:0015748	organophosphate ester transport	1/113	133/28891	0.406912	Slc25a25	1
GO:1902414	protein localization to cell junction	1/113	133/28891	0.406912	Vcl	1
GO:0019882	antigen processing and presentation	1/113	134/28891	0.409243	Icam1	1
GO:0031570	DNA integrity checkpoint signaling	1/113	134/28891	0.409243	Ier3	1
GO:0060996	dendritic spine development	1/113	134/28891	0.409243	Plk2	1
GO:0007098	centrosome cycle	1/113	135/28891	0.411564	Plk2	1
GO:0010927	cellular component assembly involved in morphogenesis	1/113	135/28891	0.411564	Akap13	1
GO:0046034	ATP metabolic process	1/113	135/28891	0.411564	Slc25a25	1
GO:0046822	regulation of nucleocytoplasmic transport	1/113	135/28891	0.411564	Ier3	1
GO:0090090	negative regulation of canonical Wnt signaling pathway	1/113	135/28891	0.411564	Egr1	1
GO:0001910	regulation of leukocyte mediated cytotoxicity	1/113	136/28891	0.413877	Cx3cr1	1
GO:0032479	regulation of type I interferon production	1/113	136/28891	0.413877	Irf1	1
GO:0046942	carboxylic acid transport	2/113	362/28891	0.414808	Bdkrb2/Il1a	2
GO:1904951	positive regulation of establishment of protein localization	2/113	362/28891	0.414808	Il1a/Plk3	2
GO:0006090	pyruvate metabolic process	1/113	137/28891	0.41618	Ier3	1
GO:0007030	Golgi organization	1/113	137/28891	0.41618	Plk3	1
GO:0008286	insulin receptor signaling pathway	1/113	137/28891	0.41618	Socs3	1
GO:1903008	organelle disassembly	1/113	137/28891	0.41618	Plk3	1
GO:0015849	organic acid transport	2/113	364/28891	0.417518	Bdkrb2/Il1a	2
GO:0008277	regulation of G protein-coupled receptor signaling pathway	1/113	138/28891	0.418474	Mgrn1	1
GO:0017015	regulation of transforming growth factor beta receptor signaling pathway	1/113	138/28891	0.418474	Lrg1	1
GO:1990266	neutrophil migration	1/113	138/28891	0.418474	Il1a	1
GO:0010811	positive regulation of cell-substrate adhesion	1/113	140/28891	0.423036	Myadm	1
GO:0030101	natural killer cell activation	1/113	140/28891	0.423036	Irf1	1
GO:0042102	positive regulation of T cell proliferation	1/113	140/28891	0.423036	Il1a	1
GO:0045860	positive regulation of protein kinase activity	2/113	369/28891	0.424265	Egr1/Akap13	2
GO:0045727	positive regulation of translation	1/113	141/28891	0.425304	Bcl3	1
GO:0062207	regulation of pattern recognition receptor signaling pathway	1/113	141/28891	0.425304	Irf1	1
GO:1903844	regulation of cellular response to transforming growth factor beta stimulus	1/113	141/28891	0.425304	Lrg1	1
GO:0030177	positive regulation of Wnt signaling pathway	1/113	142/28891	0.427563	Rspo3	1
GO:0072089	stem cell proliferation	1/113	142/28891	0.427563	Nes	1
GO:0045862	positive regulation of proteolysis	2/113	372/28891	0.428294	Plk2/Plk3	2
GO:0046434	organophosphate catabolic process	1/113	143/28891	0.429813	Gda	1
GO:0030278	regulation of ossification	1/113	144/28891	0.432054	Tob2	1
GO:0051053	negative regulation of DNA metabolic process	1/113	144/28891	0.432054	Dusp1	1
[truncated: 217 more rows]

## Sheet: Sup Table 4
ID	Description	GeneRatio	BgRatio	pvalue	geneID	Count
GO:0016311	dephosphorylation	6/46	331/28891	1.37612e-05	Ahr/Hdhd2/Mtmr9/Mtmr6/Ptpmt1/Ankle2	6
GO:0030258	lipid modification	5/46	208/28891	1.98744e-05	Irs1/Mtmr9/Mtmr6/Lpcat3/Dgke	5
GO:0006650	glycerophospholipid metabolic process	5/46	272/28891	7.12763e-05	Mtmr9/Mtmr6/Ptpmt1/Lpcat3/Dgke	5
GO:0046488	phosphatidylinositol metabolic process	4/46	146/28891	8.65905e-05	Mtmr9/Mtmr6/Ptpmt1/Dgke	4
GO:0006644	phospholipid metabolic process	5/46	360/28891	0.000263274	Mtmr9/Mtmr6/Ptpmt1/Lpcat3/Dgke	5
GO:1904478	regulation of intestinal absorption	2/46	17/28891	0.000332189	Lpcat3/Abcg2	2
GO:0046486	glycerolipid metabolic process	5/46	380/28891	0.000337441	Mtmr9/Mtmr6/Ptpmt1/Lpcat3/Dgke	5
GO:0046856	phosphatidylinositol dephosphorylation	2/46	26/28891	0.000786624	Mtmr9/Mtmr6	2
GO:0035303	regulation of dephosphorylation	3/46	126/28891	0.00107211	Ahr/Mtmr9/Ankle2	3
GO:0071763	nuclear membrane organization	2/46	33/28891	0.00126893	Ankle2/Tor1a	2
GO:0046839	phospholipid dephosphorylation	2/46	40/28891	0.00186132	Mtmr9/Mtmr6	2
GO:0050892	intestinal absorption	2/46	43/28891	0.0021483	Lpcat3/Abcg2	2
GO:2000008	regulation of protein localization to cell surface	2/46	44/28891	0.00224833	Tm9sf4/Tor1a	2
GO:0043550	regulation of lipid kinase activity	2/46	45/28891	0.00235052	Irs1/Rbl2	2
GO:0051180	vitamin transport	2/46	45/28891	0.00235052	Tcn2/Abcg2	2
GO:0046474	glycerophospholipid biosynthetic process	3/46	168/28891	0.00244027	Ptpmt1/Lpcat3/Dgke	3
GO:0044058	regulation of digestive system process	2/46	48/28891	0.00267006	Lpcat3/Abcg2	2
GO:0006998	nuclear envelope organization	2/46	49/28891	0.00278086	Ankle2/Tor1a	2
GO:0051650	establishment of vesicle localization	3/46	193/28891	0.00360723	Map4k2/Trappc13/Tor1a	3
GO:0035306	positive regulation of dephosphorylation	2/46	59/28891	0.00400529	Mtmr9/Ankle2	2
GO:0051123	RNA polymerase II preinitiation complex assembly	2/46	59/28891	0.00400529	Ahr/Med4	2
GO:0006903	vesicle targeting	2/46	61/28891	0.00427521	Map4k2/Trappc13	2
GO:0046676	negative regulation of insulin secretion	2/46	61/28891	0.00427521	Irs1/Ptpmt1	2
GO:0051648	vesicle localization	3/46	214/28891	0.00481199	Map4k2/Trappc13/Tor1a	3
GO:0070897	transcription preinitiation complex assembly	2/46	65/28891	0.00483967	Ahr/Med4	2
GO:0045017	glycerolipid biosynthetic process	3/46	219/28891	0.00513045	Ptpmt1/Lpcat3/Dgke	3
GO:0060261	positive regulation of transcription initiation by RNA polymerase II	2/46	67/28891	0.0051341	Ahr/Med4	2
GO:0008654	phospholipid biosynthetic process	3/46	223/28891	0.00539419	Ptpmt1/Lpcat3/Dgke	3
GO:0034394	protein localization to cell surface	2/46	72/28891	0.00590535	Tm9sf4/Tor1a	2
GO:0090278	negative regulation of peptide hormone secretion	2/46	72/28891	0.00590535	Irs1/Ptpmt1	2
GO:0002792	negative regulation of peptide secretion	2/46	74/28891	0.00622779	Irs1/Ptpmt1	2
GO:2000144	positive regulation of DNA-templated transcription initiation	2/46	74/28891	0.00622779	Ahr/Med4	2
GO:0060260	regulation of transcription initiation by RNA polymerase II	2/46	76/28891	0.0065581	Ahr/Med4	2
GO:0010921	regulation of phosphatase activity	2/46	80/28891	0.00724218	Ahr/Mtmr9	2
GO:0051656	establishment of organelle localization	4/46	491/28891	0.00765473	Bub3/Map4k2/Trappc13/Tor1a	4
GO:2000142	regulation of DNA-templated transcription initiation	2/46	85/28891	0.00814071	Ahr/Med4	2
GO:0034976	response to endoplasmic reticulum stress	3/46	266/28891	0.00874984	Jkamp/Lpcat3/Tor1a	3
GO:0050709	negative regulation of protein secretion	2/46	92/28891	0.00947834	Irs1/Ptpmt1	2
GO:0061912	selective autophagy	2/46	97/28891	0.0104897	Tex264/Htra2	2
GO:0006367	transcription initiation at RNA polymerase II promoter	2/46	98/28891	0.0106974	Ahr/Med4	2
GO:0046888	negative regulation of hormone secretion	2/46	99/28891	0.010907	Irs1/Ptpmt1	2
GO:0036503	ERAD pathway	2/46	109/28891	0.0131017	Jkamp/Tor1a	2
GO:0022600	digestive system process	2/46	115/28891	0.0145032	Lpcat3/Abcg2	2
GO:0014074	response to purine-containing compound	2/46	116/28891	0.0147428	Ahr/Irs1	2
GO:0031348	negative regulation of defense response	3/46	330/28891	0.0156053	Ahr/Rnf125/Lpcat3	3
GO:0002424	T cell mediated immune response to tumor cell	1/46	10/28891	0.0158108	Ahr	1
GO:0002840	regulation of T cell mediated immune response to tumor cell	1/46	10/28891	0.0158108	Ahr	1
GO:0006560	proline metabolic process	1/46	10/28891	0.0158108	Pycr2	1
GO:0010692	regulation of alkaline phosphatase activity	1/46	10/28891	0.0158108	Ahr	1
GO:0030300	regulation of intestinal cholesterol absorption	1/46	10/28891	0.0158108	Lpcat3	1
GO:0034379	very-low-density lipoprotein particle assembly	1/46	10/28891	0.0158108	Lpcat3	1
GO:0045898	regulation of RNA polymerase II transcription preinitiation complex assembly	1/46	10/28891	0.0158108	Ahr	1
GO:0051583	dopamine uptake involved in synaptic transmission	1/46	10/28891	0.0158108	Tor1a	1
GO:0051934	catecholamine uptake involved in synaptic transmission	1/46	10/28891	0.0158108	Tor1a	1
GO:0060136	embryonic process involved in female pregnancy	1/46	10/28891	0.0158108	Abcg2	1
GO:0061668	mitochondrial ribosome assembly	1/46	10/28891	0.0158108	Dhx30	1
GO:0070091	glucagon secretion	1/46	10/28891	0.0158108	Irs1	1
GO:0070092	regulation of glucagon secretion	1/46	10/28891	0.0158108	Irs1	1
GO:0090129	positive regulation of synapse maturation	1/46	10/28891	0.0158108	Adgrl1	1
GO:1904350	regulation of protein catabolic process in the vacuole	1/46	10/28891	0.0158108	Usp8	1
GO:2001269	positive regulation of cysteine-type endopeptidase activity involved in apoptotic signaling pathway	1/46	10/28891	0.0158108	Htra2	1
GO:0006888	endoplasmic reticulum to Golgi vesicle-mediated transport	2/46	124/28891	0.0167211	Bcap29/Trappc13	2
GO:0000338	protein deneddylation	1/46	11/28891	0.0173783	Tor1a	1
GO:0046834	lipid phosphorylation	1/46	11/28891	0.0173783	Dgke	1
GO:0072102	glomerulus morphogenesis	1/46	11/28891	0.0173783	Ahr	1
GO:1990961	xenobiotic detoxification by transmembrane export across the plasma membrane	1/46	11/28891	0.0173783	Abcg2	1
GO:0070646	protein modification by small protein removal	2/46	127/28891	0.0174907	Usp8/Tor1a	2
GO:0006575	cellular modified amino acid metabolic process	2/46	129/28891	0.0180119	Ggh/Lpcat3	2
GO:0007586	digestion	2/46	129/28891	0.0180119	Lpcat3/Abcg2	2
GO:0006107	oxaloacetate metabolic process	1/46	12/28891	0.0189434	Mdh1	1
GO:0032000	positive regulation of fatty acid beta-oxidation	1/46	12/28891	0.0189434	Irs1	1
GO:0036151	phosphatidylcholine acyl-chain remodeling	1/46	12/28891	0.0189434	Lpcat3	1
GO:0046166	glyceraldehyde-3-phosphate biosynthetic process	1/46	12/28891	0.0189434	Mdh1	1
GO:0070863	positive regulation of protein exit from endoplasmic reticulum	1/46	12/28891	0.0189434	Tm9sf4	1
GO:0071712	ER-associated misfolded protein catabolic process	1/46	12/28891	0.0189434	Tor1a	1
GO:1904729	regulation of intestinal lipid absorption	1/46	12/28891	0.0189434	Lpcat3	1
GO:0006352	DNA-templated transcription initiation	2/46	135/28891	0.019615	Ahr/Med4	2
GO:0035966	response to topologically incorrect protein	2/46	135/28891	0.019615	Jkamp/Tor1a	2
GO:0009636	response to toxic substance	2/46	136/28891	0.0198878	Ahr/Abcg2	2
GO:1903008	organelle disassembly	2/46	137/28891	0.0201622	Tex264/Htra2	2
GO:0033689	negative regulation of osteoblast proliferation	1/46	13/28891	0.0205061	Ahr	1
GO:0046618	xenobiotic export from cell	1/46	13/28891	0.0205061	Abcg2	1
GO:0090158	endoplasmic reticulum membrane organization	1/46	13/28891	0.0205061	Lpcat3	1
GO:1900244	positive regulation of synaptic vesicle endocytosis	1/46	13/28891	0.0205061	Tor1a	1
GO:0006997	nucleus organization	2/46	142/28891	0.0215582	Ankle2/Tor1a	2
GO:0009084	glutamine family amino acid biosynthetic process	1/46	14/28891	0.0220664	Pycr2	1
GO:0045906	negative regulation of vasoconstriction	1/46	14/28891	0.0220664	Ahr	1
GO:2001241	positive regulation of extrinsic apoptotic signaling pathway in absence of ligand	1/46	14/28891	0.0220664	Htra2	1
GO:0006517	protein deglycosylation	1/46	15/28891	0.0236242	Aga	1
GO:0031000	response to caffeine	1/46	15/28891	0.0236242	Irs1	1
GO:0070071	proton-transporting two-sector ATPase complex assembly	1/46	15/28891	0.0236242	Tm9sf4	1
GO:0006979	response to oxidative stress	3/46	389/28891	0.0239931	Pycr2/Htra2/Tor1a	3
GO:0051224	negative regulation of protein transport	2/46	151/28891	0.0241692	Irs1/Ptpmt1	2
GO:0019682	glyceraldehyde-3-phosphate metabolic process	1/46	16/28891	0.0251796	Mdh1	1
GO:0032048	cardiolipin metabolic process	1/46	16/28891	0.0251796	Ptpmt1	1
GO:0034501	protein localization to kinetochore	1/46	16/28891	0.0251796	Bub3	1
GO:0046415	urate metabolic process	1/46	16/28891	0.0251796	Abcg2	1
GO:1903083	protein localization to condensed chromosome	1/46	16/28891	0.0251796	Bub3	1
GO:1904923	regulation of autophagy of mitochondrion in response to mitochondrial depolarization	1/46	16/28891	0.0251796	Htra2	1
GO:1905906	regulation of amyloid fibril formation	1/46	16/28891	0.0251796	Usp8	1
GO:1904950	negative regulation of establishment of protein localization	2/46	155/28891	0.0253693	Irs1/Ptpmt1	2
GO:0019216	regulation of lipid metabolic process	3/46	398/28891	0.0254499	Irs1/Mtmr9/Lpcat3	3
GO:0006734	NADH metabolic process	1/46	17/28891	0.0267325	Mdh1	1
GO:0030299	intestinal cholesterol absorption	1/46	17/28891	0.0267325	Lpcat3	1
GO:0060456	positive regulation of digestive system process	1/46	17/28891	0.0267325	Lpcat3	1
GO:0090494	dopamine uptake	1/46	17/28891	0.0267325	Tor1a	1
GO:1903423	positive regulation of synaptic vesicle recycling	1/46	17/28891	0.0267325	Tor1a	1
GO:0039535	regulation of RIG-I signaling pathway	1/46	18/28891	0.0282831	Rnf125	1
GO:0045725	positive regulation of glycogen biosynthetic process	1/46	18/28891	0.0282831	Irs1	1
GO:0061179	negative regulation of insulin secretion involved in cellular response to glucose stimulus	1/46	18/28891	0.0282831	Ptpmt1	1
GO:0061709	reticulophagy	1/46	18/28891	0.0282831	Tex264	1
GO:0090493	catecholamine uptake	1/46	18/28891	0.0282831	Tor1a	1
GO:0097254	renal tubular secretion	1/46	18/28891	0.0282831	Abcg2	1
GO:2001267	regulation of cysteine-type endopeptidase activity involved in apoptotic signaling pathway	1/46	18/28891	0.0282831	Htra2	1
GO:0045793	positive regulation of cell size	1/46	19/28891	0.0298312	Ahr	1
GO:0050728	negative regulation of inflammatory response	2/46	172/28891	0.0307331	Ahr/Lpcat3	2
GO:0006457	protein folding	2/46	173/28891	0.0310615	Ppil2/Tor1a	2
GO:0042886	amide transport	3/46	432/28891	0.0313769	Irs1/Ptpmt1/Abcg2	3
GO:0031468	nuclear membrane reassembly	1/46	20/28891	0.0313769	Ankle2	1
GO:0044241	lipid digestion	1/46	20/28891	0.0313769	Lpcat3	1
GO:0051580	regulation of neurotransmitter uptake	1/46	20/28891	0.0313769	Tor1a	1
GO:0060457	negative regulation of digestive system process	1/46	20/28891	0.0313769	Abcg2	1
GO:1905146	lysosomal protein catabolic process	1/46	20/28891	0.0313769	Usp8	1
GO:0065004	protein-DNA complex assembly	2/46	176/28891	0.0320553	Ahr/Med4	2
GO:0003214	cardiac left ventricle morphogenesis	1/46	21/28891	0.0329202	Ahr	1
GO:0006656	phosphatidylcholine biosynthetic process	1/46	21/28891	0.0329202	Lpcat3	1
GO:0006658	phosphatidylserine metabolic process	1/46	21/28891	0.0329202	Lpcat3	1
GO:0016137	glycoside metabolic process	1/46	21/28891	0.0329202	Abcg2	1
GO:0034377	plasma lipoprotein particle assembly	1/46	21/28891	0.0329202	Lpcat3	1
GO:0045540	regulation of cholesterol biosynthetic process	1/46	21/28891	0.0329202	Lpcat3	1
GO:0048569	post-embryonic animal organ development	1/46	21/28891	0.0329202	Ahr	1
GO:0070875	positive regulation of glycogen metabolic process	1/46	21/28891	0.0329202	Irs1	1
GO:0106118	regulation of sterol biosynthetic process	1/46	21/28891	0.0329202	Lpcat3	1
GO:0150104	transport across blood-brain barrier	1/46	21/28891	0.0329202	Abcg2	1
GO:0006869	lipid transport	3/46	445/28891	0.0338194	Plscr4/Lpcat3/Abcg2	3
GO:1901991	negative regulation of mitotic cell cycle phase transition	2/46	182/28891	0.0340801	Bub3/Rbl2	2
GO:0006654	phosphatidic acid biosynthetic process	1/46	22/28891	0.0344611	Dgke	1
GO:0007039	protein catabolic process in the vacuole	1/46	22/28891	0.0344611	Usp8	1
GO:0010232	vascular transport	1/46	22/28891	0.0344611	Abcg2	1
GO:0017121	plasma membrane phospholipid scrambling	1/46	22/28891	0.0344611	Plscr4	1
GO:0035584	calcium-mediated signaling using intracellular calcium source	1/46	22/28891	0.0344611	Adgrl1	1
GO:0046321	positive regulation of fatty acid oxidation	1/46	22/28891	0.0344611	Irs1	1
GO:0098856	intestinal lipid absorption	1/46	22/28891	0.0344611	Lpcat3	1
GO:2000114	regulation of establishment of cell polarity	1/46	22/28891	0.0344611	Krit1	1
GO:0002832	negative regulation of response to biotic stimulus	2/46	187/28891	0.0358048	Ahr/Rnf125	2
GO:0031998	regulation of fatty acid beta-oxidation	1/46	23/28891	0.0359996	Irs1	1
GO:0070861	regulation of protein exit from endoplasmic reticulum	1/46	23/28891	0.0359996	Tm9sf4	1
GO:0071218	cellular response to misfolded protein	1/46	23/28891	0.0359996	Tor1a	1
GO:0090128	regulation of synapse maturation	1/46	23/28891	0.0359996	Adgrl1	1
GO:0098780	response to mitochondrial depolarisation	1/46	23/28891	0.0359996	Htra2	1
GO:1903531	negative regulation of secretion by cell	2/46	188/28891	0.0361537	Irs1/Ptpmt1	2
GO:0006760	folic acid-containing compound metabolic process	1/46	24/28891	0.0375357	Ggh	1
GO:0071459	protein localization to chromosome, centromeric region	1/46	24/28891	0.0375357	Bub3	1
GO:2000010	positive regulation of protein localization to cell surface	1/46	24/28891	0.0375357	Tm9sf4	1
GO:0002710	negative regulation of T cell mediated immunity	1/46	25/28891	0.0390694	Ahr	1
GO:0051788	response to misfolded protein	1/46	25/28891	0.0390694	Tor1a	1
GO:0000027	ribosomal large subunit assembly	1/46	26/28891	0.0406007	Dhx30	1
GO:0000413	protein peptidyl-prolyl isomerization	1/46	26/28891	0.0406007	Ppil2	1
GO:0007205	protein kinase C-activating G protein-coupled receptor signaling pathway	1/46	26/28891	0.0406007	Dgke	1
GO:0039529	RIG-I signaling pathway	1/46	26/28891	0.0406007	Rnf125	1
GO:0043552	positive regulation of phosphatidylinositol 3-kinase activity	1/46	26/28891	0.0406007	Irs1	1
GO:0065005	protein-lipid complex assembly	1/46	26/28891	0.0406007	Lpcat3	1
GO:0032102	negative regulation of response to external stimulus	3/46	485/28891	0.0419398	Ahr/Rnf125/Lpcat3	3
GO:0032878	regulation of establishment or maintenance of cell polarity	1/46	27/28891	0.0421296	Krit1	1
GO:0033622	integrin activation	1/46	27/28891	0.0421296	Krit1	1
GO:0046473	phosphatidic acid metabolic process	1/46	27/28891	0.0421296	Dgke	1
GO:0046184	aldehyde biosynthetic process	1/46	28/28891	0.0436562	Mdh1	1
GO:0046471	phosphatidylglycerol metabolic process	1/46	28/28891	0.0436562	Ptpmt1	1
GO:1900242	regulation of synaptic vesicle endocytosis	1/46	28/28891	0.0436562	Tor1a	1
GO:0051048	negative regulation of secretion	2/46	210/28891	0.0441584	Irs1/Ptpmt1	2
GO:0006515	protein quality control for misfolded or incompletely synthesized proteins	1/46	29/28891	0.0451803	Tor1a	1
GO:0042558	pteridine-containing compound metabolic process	1/46	29/28891	0.0451803	Ggh	1
GO:0071108	protein K48-linked deubiquitination	1/46	29/28891	0.0451803	Usp8	1
GO:0016051	carbohydrate biosynthetic process	2/46	216/28891	0.0464463	Irs1/Mdh1	2
GO:0002837	regulation of immune response to tumor cell	1/46	30/28891	0.0467021	Ahr	1
GO:0070536	protein K63-linked deubiquitination	1/46	30/28891	0.0467021	Usp8	1
GO:0090218	positive regulation of lipid kinase activity	1/46	30/28891	0.0467021	Irs1	1
GO:1990000	amyloid fibril formation	1/46	30/28891	0.0467021	Usp8	1
GO:0001963	synaptic transmission, dopaminergic	1/46	31/28891	0.0482215	Tor1a	1
GO:0002834	regulation of response to tumor cell	1/46	31/28891	0.0482215	Ahr	1
GO:0003085	negative regulation of systemic arterial blood pressure	1/46	31/28891	0.0482215	Ahr	1
GO:0033688	regulation of osteoblast proliferation	1/46	31/28891	0.0482215	Ahr	1
GO:0045454	cell redox homeostasis	1/46	31/28891	0.0482215	Krit1	1
GO:0046628	positive regulation of insulin receptor signaling pathway	1/46	31/28891	0.0482215	Irs1	1
GO:0098810	neurotransmitter reuptake	1/46	31/28891	0.0482215	Tor1a	1
GO:0099022	vesicle tethering	1/46	31/28891	0.0482215	Trappc13	1
GO:0050796	regulation of insulin secretion	2/46	221/28891	0.0483859	Irs1/Ptpmt1	2
GO:0005979	regulation of glycogen biosynthetic process	1/46	32/28891	0.0497386	Irs1	1
GO:0007588	excretion	1/46	32/28891	0.0497386	Abcg2	1
GO:0010962	regulation of glucan biosynthetic process	1/46	32/28891	0.0497386	Irs1	1
GO:0046339	diacylglycerol metabolic process	1/46	32/28891	0.0497386	Dgke	1
GO:0071398	cellular response to fatty acid	1/46	32/28891	0.0497386	Irs1	1
GO:0006006	glucose metabolic process	2/46	225/28891	0.0499586	Irs1/Mdh1	2
GO:0002053	positive regulation of mesenchymal cell proliferation	1/46	33/28891	0.0512532	Irs1	1
GO:0002418	immune response to tumor cell	1/46	33/28891	0.0512532	Ahr	1
GO:0006901	vesicle coating	1/46	33/28891	0.0512532	Trappc13	1
GO:0010922	positive regulation of phosphatase activity	1/46	33/28891	0.0512532	Mtmr9	1
GO:0050996	positive regulation of lipid catabolic process	1/46	33/28891	0.0512532	Irs1	1
GO:0051085	chaperone cofactor-dependent protein refolding	1/46	33/28891	0.0512532	Tor1a	1
GO:2000352	negative regulation of endothelial cell apoptotic process	1/46	33/28891	0.0512532	Krit1	1
GO:0044319	wound healing, spreading of cells	1/46	34/28891	0.0527655	Tor1a	1
GO:0070633	transepithelial transport	1/46	34/28891	0.0527655	Abcg2	1
GO:0090505	epiboly involved in wound healing	1/46	34/28891	0.0527655	Tor1a	1
GO:0006470	protein dephosphorylation	2/46	235/28891	0.0539707	Ptpmt1/Ankle2	2
GO:0006099	tricarboxylic acid cycle	1/46	35/28891	0.0542755	Mdh1	1
GO:0010923	negative regulation of phosphatase activity	1/46	35/28891	0.0542755	Ahr	1
GO:0048499	synaptic vesicle membrane organization	1/46	35/28891	0.0542755	Tor1a	1
GO:0090504	epiboly	1/46	35/28891	0.0542755	Tor1a	1
GO:1900078	positive regulation of cellular response to insulin stimulus	1/46	36/28891	0.0557831	Irs1	1
GO:0034599	cellular response to oxidative stress	2/46	243/28891	0.0572604	Pycr2/Htra2	2
GO:0045930	negative regulation of mitotic cell cycle	2/46	243/28891	0.0572604	Bub3/Rbl2	2
GO:0033687	osteoblast proliferation	1/46	37/28891	0.0572883	Ahr	1
GO:0039532	negative regulation of viral-induced cytoplasmic pattern recognition receptor signaling pathway	1/46	37/28891	0.0572883	Rnf125	1
GO:1903421	regulation of synaptic vesicle recycling	1/46	37/28891	0.0572883	Tor1a	1
GO:1903828	negative regulation of protein localization	2/46	244/28891	0.0576765	Irs1/Ptpmt1	2
GO:0010043	response to zinc ion	1/46	38/28891	0.0587913	Ggh	1
GO:0019674	NAD metabolic process	1/46	38/28891	0.0587913	Mdh1	1
GO:0051084	'de novo' post-translational protein folding	1/46	38/28891	0.0587913	Tor1a	1
GO:0003018	vascular process in circulatory system	2/46	247/28891	0.0589312	Ahr/Abcg2	2
GO:0010632	regulation of epithelial cell migration	2/46	250/28891	0.0601954	Irs1/Krit1	2
GO:0006458	'de novo' protein folding	1/46	39/28891	0.0602918	Tor1a	1
GO:0042908	xenobiotic transport	1/46	39/28891	0.0602918	Abcg2	1
GO:0060074	synapse maturation	1/46	39/28891	0.0602918	Adgrl1	1
GO:0071320	cellular response to cAMP	1/46	39/28891	0.0602918	Ahr	1
GO:0099170	postsynaptic modulation of chemical synaptic transmission	1/46	39/28891	0.0602918	Usp8	1
GO:0070873	regulation of glycogen metabolic process	1/46	40/28891	0.06179	Irs1	1
GO:1903725	regulation of phospholipid metabolic process	1/46	40/28891	0.06179	Mtmr9	1
GO:0000209	protein polyubiquitination	2/46	254/28891	0.0618957	Rnf125/Ppil2	2
GO:0032885	regulation of polysaccharide biosynthetic process	1/46	41/28891	0.0632859	Irs1	1
GO:1903573	negative regulation of response to endoplasmic reticulum stress	1/46	41/28891	0.0632859	Lpcat3	1
GO:0019318	hexose metabolic process	2/46	259/28891	0.0640441	Irs1/Mdh1	2
GO:0010464	regulation of mesenchymal cell proliferation	1/46	42/28891	0.0647795	Irs1	1
GO:0018208	peptidyl-proline modification	1/46	42/28891	0.0647795	Ppil2	1
GO:0032527	protein exit from endoplasmic reticulum	1/46	42/28891	0.0647795	Tm9sf4	1
GO:0071827	plasma lipoprotein particle organization	1/46	42/28891	0.0647795	Lpcat3	1
GO:2000279	negative regulation of DNA biosynthetic process	1/46	42/28891	0.0647795	Ahr	1
GO:0097305	response to alcohol	2/46	261/28891	0.0649105	Ahr/Ggh	2
GO:0032868	response to insulin	2/46	262/28891	0.0653453	Ggh/Irs1	2
GO:0090276	regulation of peptide hormone secretion	2/46	264/28891	0.0662177	Irs1/Ptpmt1	2
GO:0000423	mitophagy	1/46	43/28891	0.0662707	Htra2	1
GO:0035307	positive regulation of protein dephosphorylation	1/46	43/28891	0.0662707	Ankle2	1
GO:0072348	sulfur compound transport	1/46	43/28891	0.0662707	Abcg2	1
GO:0030073	insulin secretion	2/46	266/28891	0.0670941	Irs1/Ptpmt1	2
GO:0140014	mitotic nuclear division	2/46	267/28891	0.0675337	Bub3/Ankle2	2
GO:0001504	neurotransmitter uptake	1/46	44/28891	0.0677596	Tor1a	1
GO:0001782	B cell homeostasis	1/46	44/28891	0.0677596	Ahr	1
GO:0046627	negative regulation of insulin receptor signaling pathway	1/46	44/28891	0.0677596	Irs1	1
GO:0016236	macroautophagy	2/46	268/28891	0.0679744	Tex264/Htra2	2
GO:0002791	regulation of peptide secretion	2/46	269/28891	0.068416	Irs1/Ptpmt1	2
GO:0001569	branching involved in blood vessel morphogenesis	1/46	45/28891	0.0692461	Ahr	1
GO:0032480	negative regulation of type I interferon production	1/46	45/28891	0.0692461	Rnf125	1
GO:0045880	positive regulation of smoothened signaling pathway	1/46	45/28891	0.0692461	Ttc23	1
GO:0046320	regulation of fatty acid oxidation	1/46	45/28891	0.0692461	Irs1	1
GO:2001239	regulation of extrinsic apoptotic signaling pathway in absence of ligand	1/46	45/28891	0.0692461	Htra2	1
GO:0090087	regulation of peptide transport	2/46	271/28891	0.0693021	Irs1/Ptpmt1	2
GO:1901988	negative regulation of cell cycle phase transition	2/46	271/28891	0.0693021	Bub3/Rbl2	2
GO:0002347	response to tumor cell	1/46	46/28891	0.0707304	Ahr	1
GO:0032373	positive regulation of sterol transport	1/46	46/28891	0.0707304	Lpcat3	1
GO:0032376	positive regulation of cholesterol transport	1/46	46/28891	0.0707304	Lpcat3	1
GO:0046326	positive regulation of glucose import	1/46	46/28891	0.0707304	Irs1	1
GO:0048489	synaptic vesicle transport	1/46	46/28891	0.0707304	Tor1a	1
GO:0070542	response to fatty acid	1/46	46/28891	0.0707304	Irs1	1
GO:0071825	protein-lipid complex organization	1/46	46/28891	0.0707304	Lpcat3	1
GO:0090181	regulation of cholesterol metabolic process	1/46	46/28891	0.0707304	Lpcat3	1
GO:0001937	negative regulation of endothelial cell proliferation	1/46	47/28891	0.0722123	Krit1	1
GO:0007628	adult walking behavior	1/46	47/28891	0.0722123	Htra2	1
GO:0008608	attachment of spindle microtubules to kinetochore	1/46	47/28891	0.0722123	Bub3	1
GO:0071300	cellular response to retinoic acid	1/46	47/28891	0.0722123	Htra2	1
GO:0005978	glycogen biosynthetic process	1/46	48/28891	0.0736919	Irs1	1
GO:0009250	glucan biosynthetic process	1/46	48/28891	0.0736919	Irs1	1
GO:0035305	negative regulation of dephosphorylation	1/46	48/28891	0.0736919	Ahr	1
GO:0048536	spleen development	1/46	48/28891	0.0736919	Ahr	1
GO:0048193	Golgi vesicle transport	2/46	281/28891	0.0737894	Bcap29/Trappc13	2
GO:0007094	mitotic spindle assembly checkpoint signaling	1/46	49/28891	0.0751693	Bub3	1
GO:0032881	regulation of polysaccharide metabolic process	1/46	49/28891	0.0751693	Irs1	1
GO:0071173	spindle assembly checkpoint signaling	1/46	49/28891	0.0751693	Bub3	1
GO:1900077	negative regulation of cellular response to insulin stimulus	1/46	49/28891	0.0751693	Irs1	1
GO:1990089	response to nerve growth factor	1/46	49/28891	0.0751693	Usp8	1
GO:1990090	cellular response to nerve growth factor stimulus	1/46	49/28891	0.0751693	Usp8	1
GO:0005996	monosaccharide metabolic process	2/46	287/28891	0.0765262	Irs1/Mdh1	2
GO:0006739	NADP metabolic process	1/46	50/28891	0.0766443	Mdh1	1
GO:0007157	heterophilic cell-cell adhesion via plasma membrane cell adhesion molecules	1/46	50/28891	0.0766443	Adgrl1	1
GO:0045923	positive regulation of fatty acid metabolic process	1/46	50/28891	0.0766443	Irs1	1
GO:0033046	negative regulation of sister chromatid segregation	1/46	51/28891	0.078117	Bub3	1
GO:0033048	negative regulation of mitotic sister chromatid segregation	1/46	51/28891	0.078117	Bub3	1
GO:0045841	negative regulation of mitotic metaphase/anaphase transition	1/46	51/28891	0.078117	Bub3	1
GO:0071174	mitotic spindle checkpoint signaling	1/46	51/28891	0.078117	Bub3	1
GO:2000816	negative regulation of mitotic sister chromatid separation	1/46	51/28891	0.078117	Bub3	1
GO:0034605	cellular response to heat	1/46	52/28891	0.0795874	Htra2	1
GO:0045332	phospholipid translocation	1/46	52/28891	0.0795874	Plscr4	1
GO:0048009	insulin-like growth factor receptor signaling pathway	1/46	52/28891	0.0795874	Irs1	1
GO:0050687	negative regulation of defense response to virus	1/46	52/28891	0.0795874	Rnf125	1
GO:0030850	prostate gland development	1/46	53/28891	0.0810555	Ahr	1
GO:0032968	positive regulation of transcription elongation by RNA polymerase II	1/46	53/28891	0.0810555	Med4	1
GO:0090659	walking behavior	1/46	53/28891	0.0810555	Htra2	1
GO:1902100	negative regulation of metaphase/anaphase transition of cell cycle	1/46	53/28891	0.0810555	Bub3	1
GO:1902930	regulation of alcohol biosynthetic process	1/46	53/28891	0.0810555	Lpcat3	1
GO:1905819	negative regulation of chromosome separation	1/46	53/28891	0.0810555	Bub3	1
GO:1990748	cellular detoxification	1/46	53/28891	0.0810555	Abcg2	1
GO:0031577	spindle checkpoint signaling	1/46	54/28891	0.0825213	Bub3	1
GO:0034204	lipid translocation	1/46	54/28891	0.0825213	Plscr4	1
GO:0071709	membrane assembly	1/46	54/28891	0.0825213	Ankle2	1
GO:0002823	negative regulation of adaptive immune response based on somatic recombination of immune receptors built from immunoglobulin superfamily domains	1/46	55/28891	0.0839849	Ahr	1
GO:0010907	positive regulation of glucose metabolic process	1/46	55/28891	0.0839849	Irs1	1
GO:0043029	T cell homeostasis	1/46	55/28891	0.0839849	Ahr	1
GO:0051985	negative regulation of chromosome segregation	1/46	55/28891	0.0839849	Bub3	1
GO:0010463	mesenchymal cell proliferation	1/46	56/28891	0.0854461	Irs1	1
GO:0010828	positive regulation of glucose transmembrane transport	1/46	56/28891	0.0854461	Irs1	1
GO:0043507	positive regulation of JUN kinase activity	1/46	56/28891	0.0854461	Map4k2	1
GO:0010596	negative regulation of endothelial cell migration	1/46	57/28891	0.0869051	Krit1	1
GO:0033047	regulation of mitotic sister chromatid segregation	1/46	58/28891	0.0883618	Bub3	1
GO:1903170	negative regulation of calcium ion transmembrane transport	1/46	58/28891	0.0883618	Ahr	1
GO:0010948	negative regulation of cell cycle process	2/46	314/28891	0.0892285	Bub3/Rbl2	2
GO:0006695	cholesterol biosynthetic process	1/46	59/28891	0.0898162	Lpcat3	1
GO:0097035	regulation of membrane lipid distribution	1/46	59/28891	0.0898162	Plscr4	1
GO:1901607	alpha-amino acid biosynthetic process	1/46	59/28891	0.0898162	Pycr2	1
GO:1902653	secondary alcohol biosynthetic process	1/46	59/28891	0.0898162	Lpcat3	1
GO:2000351	regulation of endothelial cell apoptotic process	1/46	59/28891	0.0898162	Krit1	1
GO:0031647	regulation of protein stability	2/46	316/28891	0.0901933	Mtmr9/Usp8	2
GO:0062197	cellular response to chemical stress	2/46	316/28891	0.0901933	Pycr2/Htra2	2
GO:0015850	organic hydroxy compound transport	2/46	318/28891	0.0911613	Lpcat3/Tor1a	2
GO:0002820	negative regulation of adaptive immune response	1/46	60/28891	0.0912684	Ahr	1
GO:0010965	regulation of mitotic sister chromatid separation	1/46	60/28891	0.0912684	Bub3	1
GO:0097237	cellular response to toxic substance	1/46	60/28891	0.0912684	Abcg2	1
GO:0030072	peptide hormone secretion	2/46	321/28891	0.0926191	Irs1/Ptpmt1	2
GO:0001974	blood vessel remodeling	1/46	61/28891	0.0927182	Ahr	1
GO:0044091	membrane biogenesis	1/46	61/28891	0.0927182	Ankle2	1
GO:0045839	negative regulation of mitotic nuclear division	1/46	61/28891	0.0927182	Bub3	1
GO:0097479	synaptic vesicle localization	1/46	61/28891	0.0927182	Tor1a	1
GO:0071219	cellular response to molecule of bacterial origin	2/46	322/28891	0.0931066	Ahr/Plscr4	2
GO:0002011	morphogenesis of an epithelial sheet	1/46	62/28891	0.0941659	Tor1a	1
GO:0046470	phosphatidylcholine metabolic process	1/46	62/28891	0.0941659	Lpcat3	1
GO:0051591	response to cAMP	1/46	62/28891	0.0941659	Ahr	1
GO:0072577	endothelial cell apoptotic process	1/46	62/28891	0.0941659	Krit1	1
GO:0097193	intrinsic apoptotic signaling pathway	2/46	327/28891	0.0955554	Ptpmt1/Htra2	2
GO:0035458	cellular response to interferon-beta	1/46	63/28891	0.0956112	Htra2	1
GO:0051306	mitotic sister chromatid separation	1/46	63/28891	0.0956112	Bub3	1
GO:2001238	positive regulation of extrinsic apoptotic signaling pathway	1/46	63/28891	0.0956112	Htra2	1
GO:0010631	epithelial cell migration	2/46	328/28891	0.0960475	Irs1/Krit1	2
GO:0019932	second-messenger-mediated signaling	2/46	328/28891	0.0960475	Ahr/Adgrl1	2
GO:0002790	peptide secretion	2/46	329/28891	0.0965402	Irs1/Ptpmt1	2
GO:0090132	epithelium migration	2/46	330/28891	0.0970337	Irs1/Krit1	2
GO:0050708	regulation of protein secretion	2/46	331/28891	0.097528	Irs1/Ptpmt1	2
GO:0090130	tissue migration	2/46	332/28891	0.0980229	Irs1/Krit1	2
GO:0015872	dopamine transport	1/46	65/28891	0.0984952	Tor1a	1
GO:0016126	sterol biosynthetic process	1/46	65/28891	0.0984952	Lpcat3	1
GO:0034504	protein localization to nucleus	2/46	335/28891	0.0995122	Irs1/Tor1a	2
GO:0032786	positive regulation of DNA-templated transcription, elongation	1/46	66/28891	0.0999338	Med4	1
GO:0042255	ribosome assembly	1/46	66/28891	0.0999338	Dhx30	1
GO:0061077	chaperone-mediated protein folding	1/46	66/28891	0.0999338	Tor1a	1
GO:0046883	regulation of hormone secretion	2/46	337/28891	0.100509	Irs1/Ptpmt1	2
GO:0008652	amino acid biosynthetic process	1/46	67/28891	0.10137	Pycr2	1
GO:0032835	glomerulus development	1/46	67/28891	0.10137	Ahr	1
GO:0045776	negative regulation of blood pressure	1/46	67/28891	0.10137	Ahr	1
GO:0000271	polysaccharide biosynthetic process	1/46	68/28891	0.102804	Irs1	1
GO:0001655	urogenital system development	1/46	68/28891	0.102804	Ahr	1
GO:2000134	negative regulation of G1/S transition of mitotic cell cycle	1/46	68/28891	0.102804	Rbl2	1
GO:0015833	peptide transport	2/46	343/28891	0.103515	Irs1/Ptpmt1	2
GO:0071900	regulation of protein serine/threonine kinase activity	2/46	343/28891	0.103515	Map4k2/Cnppd1	2
GO:1901990	regulation of mitotic cell cycle phase transition	2/46	343/28891	0.103515	Bub3/Rbl2	2
GO:0030100	regulation of endocytosis	2/46	344/28891	0.104019	Rufy1/Tor1a	2
GO:0007032	endosome organization	1/46	69/28891	0.104236	Usp8	1
GO:0009064	glutamine family amino acid metabolic process	1/46	69/28891	0.104236	Pycr2	1
GO:1904322	cellular response to forskolin	1/46	69/28891	0.104236	Ahr	1
GO:0009410	response to xenobiotic stimulus	2/46	346/28891	0.105028	Ahr/Ggh	2
GO:0000079	regulation of cyclin-dependent protein serine/threonine kinase activity	1/46	70/28891	0.105666	Cnppd1	1
GO:0045668	negative regulation of osteoblast differentiation	1/46	70/28891	0.105666	Ahr	1
GO:0097006	regulation of plasma lipoprotein particle levels	1/46	70/28891	0.105666	Lpcat3	1
GO:1904321	response to forskolin	1/46	70/28891	0.105666	Ahr	1
GO:0009895	negative regulation of catabolic process	2/46	349/28891	0.106547	Mtmr9/Usp8	2
GO:0071216	cellular response to biotic stimulus	2/46	349/28891	0.106547	Ahr/Plscr4	2
GO:0015980	energy derivation by oxidation of organic compounds	2/46	350/28891	0.107054	Irs1/Mdh1	2
GO:0019933	cAMP-mediated signaling	1/46	71/28891	0.107093	Ahr	1
GO:0032371	regulation of sterol transport	1/46	71/28891	0.107093	Lpcat3	1
GO:0032374	regulation of cholesterol transport	1/46	71/28891	0.107093	Lpcat3	1
GO:0046324	regulation of glucose import	1/46	71/28891	0.107093	Irs1	1
GO:0050994	regulation of lipid catabolic process	1/46	71/28891	0.107093	Irs1	1
GO:0051784	negative regulation of nuclear division	1/46	71/28891	0.107093	Bub3	1
GO:0098754	detoxification	1/46	71/28891	0.107093	Abcg2	1
GO:0140115	export across plasma membrane	1/46	71/28891	0.107093	Abcg2	1
GO:0030888	regulation of B cell proliferation	1/46	73/28891	0.109941	Ahr	1
GO:0032922	circadian regulation of gene expression	1/46	74/28891	0.111362	Ahr	1
GO:0035456	response to interferon-beta	1/46	74/28891	0.111362	Htra2	1
GO:0043506	regulation of JUN kinase activity	1/46	74/28891	0.111362	Map4k2	1
GO:1904029	regulation of cyclin-dependent protein kinase activity	1/46	74/28891	0.111362	Cnppd1	1
GO:0016050	vesicle organization	2/46	359/28891	0.111652	Usp8/Trappc13	2
GO:0001541	ovarian follicle development	1/46	75/28891	0.112781	Ahr	1
GO:0010633	negative regulation of epithelial cell migration	1/46	75/28891	0.112781	Krit1	1
GO:0034243	regulation of transcription elongation by RNA polymerase II	1/46	75/28891	0.112781	Med4	1
GO:1905818	regulation of chromosome separation	1/46	75/28891	0.112781	Bub3	1
GO:0042273	ribosomal large subunit biogenesis	1/46	76/28891	0.114197	Dhx30	1
GO:0051926	negative regulation of calcium ion transport	1/46	76/28891	0.114197	Ahr	1
GO:1901657	glycosyl compound metabolic process	1/46	76/28891	0.114197	Abcg2	1
GO:1902807	negative regulation of cell cycle G1/S phase transition	1/46	76/28891	0.114197	Rbl2	1
GO:0006635	fatty acid beta-oxidation	1/46	77/28891	0.115611	Irs1	1
GO:0006900	vesicle budding from membrane	1/46	77/28891	0.115611	Trappc13	1
GO:1904036	negative regulation of epithelial cell apoptotic process	1/46	77/28891	0.115611	Krit1	1
GO:0038034	signal transduction in absence of ligand	1/46	78/28891	0.117023	Htra2	1
GO:0043279	response to alkaloid	1/46	78/28891	0.117023	Irs1	1
GO:0048488	synaptic vesicle endocytosis	1/46	78/28891	0.117023	Tor1a	1
GO:0070972	protein localization to endoplasmic reticulum	1/46	78/28891	0.117023	Bcap29	1
GO:0097192	extrinsic apoptotic signaling pathway in absence of ligand	1/46	78/28891	0.117023	Htra2	1
GO:0010822	positive regulation of mitochondrion organization	1/46	79/28891	0.118433	Htra2	1
GO:1905897	regulation of response to endoplasmic reticulum stress	1/46	79/28891	0.118433	Lpcat3	1
GO:0006081	cellular aldehyde metabolic process	1/46	80/28891	0.11984	Mdh1	1
GO:0010507	negative regulation of autophagy	1/46	80/28891	0.11984	Mtmr9	1
GO:0000281	mitotic cytokinesis	1/46	81/28891	0.121245	Usp8	1
GO:0046496	nicotinamide nucleotide metabolic process	1/46	81/28891	0.121245	Mdh1	1
GO:0051453	regulation of intracellular pH	1/46	81/28891	0.121245	Tm9sf4	1
GO:0140238	presynaptic endocytosis	1/46	81/28891	0.121245	Tor1a	1
GO:0003208	cardiac ventricle morphogenesis	1/46	82/28891	0.122648	Ahr	1
GO:0046626	regulation of insulin receptor signaling pathway	1/46	82/28891	0.122648	Irs1	1
GO:0051965	positive regulation of synapse assembly	1/46	82/28891	0.122648	Adgrl1	1
GO:0005977	glycogen metabolic process	1/46	83/28891	0.124049	Irs1	1
GO:0019362	pyridine nucleotide metabolic process	1/46	83/28891	0.124049	Mdh1	1
GO:0030433	ubiquitin-dependent ERAD pathway	1/46	83/28891	0.124049	Jkamp	1
GO:0045471	response to ethanol	1/46	83/28891	0.124049	Ggh	1
GO:0044042	glucan metabolic process	1/46	85/28891	0.126844	Irs1	1
GO:0051304	chromosome separation	1/46	85/28891	0.126844	Bub3	1
GO:0062012	regulation of small molecule metabolic process	2/46	389/28891	0.127341	Irs1/Lpcat3	2
GO:0035304	regulation of protein dephosphorylation	1/46	86/28891	0.128239	Ankle2	1
GO:0019229	regulation of vasoconstriction	1/46	88/28891	0.131021	Ahr	1
GO:0032784	regulation of DNA-templated transcription elongation	1/46	88/28891	0.131021	Med4	1
GO:0046323	glucose import	1/46	88/28891	0.131021	Irs1	1
GO:0043434	response to peptide hormone	2/46	396/28891	0.131076	Ggh/Irs1	2
GO:0030641	regulation of cellular pH	1/46	89/28891	0.132409	Tm9sf4	1
GO:0040014	regulation of multicellular organism growth	1/46	89/28891	0.132409	Htra2	1
GO:0045786	negative regulation of cell cycle	2/46	400/28891	0.133222	Bub3/Rbl2	2
GO:0048872	homeostasis of number of cells	2/46	401/28891	0.133759	Ahr/Lpcat3	2
GO:0002707	negative regulation of lymphocyte mediated immunity	1/46	90/28891	0.133794	Ahr	1
GO:0009408	response to heat	1/46	90/28891	0.133794	Htra2	1
GO:0030071	regulation of mitotic metaphase/anaphase transition	1/46	90/28891	0.133794	Bub3	1
GO:0036465	synaptic vesicle recycling	1/46	90/28891	0.133794	Tor1a	1
GO:1900076	regulation of cellular response to insulin stimulus	1/46	90/28891	0.133794	Irs1	1
GO:0046879	hormone secretion	2/46	403/28891	0.134836	Irs1/Ptpmt1	2
GO:0000422	autophagy of mitochondrion	1/46	91/28891	0.135178	Htra2	1
GO:0061178	regulation of insulin secretion involved in cellular response to glucose stimulus	1/46	91/28891	0.135178	Ptpmt1	1
GO:0061726	mitochondrion disassembly	1/46	91/28891	0.135178	Htra2	1
GO:0048638	regulation of developmental growth	2/46	405/28891	0.135915	Ahr/Htra2	2
GO:0010827	regulation of glucose transmembrane transport	1/46	92/28891	0.136559	Irs1	1
GO:0032526	response to retinoic acid	1/46	92/28891	0.136559	Htra2	1
GO:0039531	regulation of viral-induced cytoplasmic pattern recognition receptor signaling pathway	1/46	92/28891	0.136559	Rnf125	1
GO:0060420	regulation of heart growth	1/46	92/28891	0.136559	Ahr	1
GO:0072524	pyridine-containing compound metabolic process	1/46	92/28891	0.136559	Mdh1	1
GO:0015914	phospholipid transport	1/46	93/28891	0.137938	Plscr4	1
GO:1902099	regulation of metaphase/anaphase transition of cell cycle	1/46	93/28891	0.137938	Bub3	1
GO:0009914	hormone transport	2/46	411/28891	0.139164	Irs1/Ptpmt1	2
GO:0050727	regulation of inflammatory response	2/46	411/28891	0.139164	Ahr/Lpcat3	2
GO:0006094	gluconeogenesis	1/46	94/28891	0.139315	Mdh1	1
GO:0006112	energy reserve metabolic process	1/46	94/28891	0.139315	Irs1	1
GO:0043648	dicarboxylic acid metabolic process	1/46	94/28891	0.139315	Mdh1	1
GO:0051310	metaphase chromosome alignment	1/46	94/28891	0.139315	Bub3	1
GO:0002260	lymphocyte homeostasis	1/46	95/28891	0.14069	Ahr	1
GO:0007091	metaphase/anaphase transition of mitotic cell cycle	1/46	95/28891	0.14069	Bub3	1
GO:0045913	positive regulation of carbohydrate metabolic process	1/46	95/28891	0.14069	Irs1	1
GO:0007029	endoplasmic reticulum organization	1/46	96/28891	0.142063	Lpcat3	1
GO:0045104	intermediate filament cytoskeleton organization	1/46	96/28891	0.142063	Tor1a	1
GO:0050810	regulation of steroid biosynthetic process	1/46	96/28891	0.142063	Lpcat3	1
GO:0045103	intermediate filament-based process	1/46	97/28891	0.143433	Tor1a	1
GO:0051937	catecholamine transport	1/46	97/28891	0.143433	Tor1a	1
GO:0002237	response to molecule of bacterial origin	2/46	421/28891	0.144617	Ahr/Plscr4	2
GO:0019319	hexose biosynthetic process	1/46	98/28891	0.144802	Mdh1	1
GO:0044784	metaphase/anaphase transition of cell cycle	1/46	98/28891	0.144802	Bub3	1
GO:0046683	response to organophosphorus	1/46	98/28891	0.144802	Ahr	1
GO:2001251	negative regulation of chromosome organization	1/46	98/28891	0.144802	Bub3	1
GO:0033674	positive regulation of kinase activity	2/46	426/28891	0.147361	Irs1/Map4k2	2
GO:0006368	transcription elongation by RNA polymerase II	1/46	100/28891	0.147532	Med4	1
GO:0008589	regulation of smoothened signaling pathway	1/46	100/28891	0.147532	Ttc23	1
GO:0007264	small GTPase mediated signal transduction	2/46	428/28891	0.148462	Usp8/Rufy1	2
GO:0035773	insulin secretion involved in cellular response to glucose stimulus	1/46	101/28891	0.148894	Ptpmt1	1
GO:0010563	negative regulation of phosphorus metabolic process	2/46	430/28891	0.149564	Ahr/Ankle2	2
GO:0045936	negative regulation of phosphate metabolic process	2/46	430/28891	0.149564	Ahr/Ankle2	2
GO:0019935	cyclic-nucleotide-mediated signaling	1/46	102/28891	0.150254	Ahr	1
GO:0050688	regulation of defense response to virus	1/46	102/28891	0.150254	Rnf125	1
GO:1904063	negative regulation of cation transmembrane transport	1/46	102/28891	0.150254	Ahr	1
GO:0000041	transition metal ion transport	1/46	103/28891	0.151612	Tcn2	1
GO:0002704	negative regulation of leukocyte mediated immunity	1/46	103/28891	0.151612	Ahr	1
GO:0006661	phosphatidylinositol biosynthetic process	1/46	103/28891	0.151612	Dgke	1
GO:0032370	positive regulation of lipid transport	1/46	103/28891	0.151612	Lpcat3	1
GO:0009306	protein secretion	2/46	434/28891	0.151774	Irs1/Ptpmt1	2
GO:0035592	establishment of protein localization to extracellular region	2/46	435/28891	0.152328	Irs1/Ptpmt1	2
GO:0032092	positive regulation of protein binding	1/46	104/28891	0.152967	Krit1	1
GO:0035967	cellular response to topologically incorrect protein	1/46	104/28891	0.152967	Tor1a	1
GO:0046330	positive regulation of JNK cascade	1/46	104/28891	0.152967	Map4k2	1
GO:2001233	regulation of apoptotic signaling pathway	2/46	437/28891	0.153436	Ptpmt1/Htra2	2
GO:0016579	protein deubiquitination	1/46	105/28891	0.154321	Usp8	1
GO:0071692	protein localization to extracellular region	2/46	441/28891	0.155658	Irs1/Ptpmt1	2
GO:0006885	regulation of pH	1/46	106/28891	0.155672	Tm9sf4	1
GO:0033045	regulation of sister chromatid segregation	1/46	106/28891	0.155672	Bub3	1
GO:0060993	kidney morphogenesis	1/46	107/28891	0.157022	Ahr	1
GO:0005976	polysaccharide metabolic process	1/46	108/28891	0.158369	Irs1	1
GO:0061640	cytoskeleton-dependent cytokinesis	1/46	108/28891	0.158369	Usp8	1
GO:0009062	fatty acid catabolic process	1/46	109/28891	0.159714	Irs1	1
GO:0016525	negative regulation of angiogenesis	1/46	109/28891	0.159714	Krit1	1
GO:0046364	monosaccharide biosynthetic process	1/46	109/28891	0.159714	Mdh1	1
GO:0051303	establishment of chromosome localization	1/46	109/28891	0.159714	Bub3	1
GO:0090263	positive regulation of canonical Wnt signaling pathway	1/46	109/28891	0.159714	Usp8	1
GO:1901987	regulation of cell cycle phase transition	2/46	449/28891	0.16012	Bub3/Rbl2	2
GO:0000280	nuclear division	2/46	450/28891	0.16068	Bub3/Ankle2	2
GO:0019217	regulation of fatty acid metabolic process	1/46	111/28891	0.162398	Irs1	1
GO:0042310	vasoconstriction	1/46	111/28891	0.162398	Ahr	1
GO:2000181	negative regulation of blood vessel morphogenesis	1/46	111/28891	0.162398	Krit1	1
GO:0044772	mitotic cell cycle phase transition	2/46	454/28891	0.162922	Bub3/Rbl2	2
GO:0006986	response to unfolded protein	1/46	112/28891	0.163737	Jkamp	1
GO:0008344	adult locomotory behavior	1/46	112/28891	0.163737	Htra2	1
GO:1901343	negative regulation of vasculature development	1/46	112/28891	0.163737	Krit1	1
GO:0008630	intrinsic apoptotic signaling pathway in response to DNA damage	1/46	113/28891	0.165073	Htra2	1
GO:0034502	protein localization to chromosome	1/46	113/28891	0.165073	Bub3	1
GO:0043255	regulation of carbohydrate biosynthetic process	1/46	113/28891	0.165073	Irs1	1
GO:0022411	cellular component disassembly	2/46	462/28891	0.167423	Tex264/Htra2	2
GO:0034766	negative regulation of monoatomic ion transmembrane transport	1/46	115/28891	0.16774	Ahr	1
GO:0050000	chromosome localization	1/46	115/28891	0.16774	Bub3	1
GO:1901652	response to peptide	2/46	464/28891	0.168552	Ggh/Irs1	2
GO:0010906	regulation of glucose metabolic process	1/46	117/28891	0.170399	Irs1	1
GO:0015844	monoamine transport	1/46	117/28891	0.170399	Tor1a	1
GO:0019395	fatty acid oxidation	1/46	117/28891	0.170399	Irs1	1
GO:0042177	negative regulation of protein catabolic process	1/46	117/28891	0.170399	Usp8	1
GO:0001667	ameboidal-type cell migration	2/46	471/28891	0.172513	Irs1/Krit1	2
GO:0006354	DNA-templated transcription elongation	1/46	119/28891	0.173049	Med4	1
GO:0007088	regulation of mitotic nuclear division	1/46	119/28891	0.173049	Bub3	1
GO:1904659	glucose transmembrane transport	1/46	119/28891	0.173049	Irs1	1
GO:0008645	hexose transmembrane transport	1/46	120/28891	0.174372	Irs1	1
GO:0030301	cholesterol transport	1/46	121/28891	0.175692	Lpcat3	1
GO:0002709	regulation of T cell mediated immunity	1/46	122/28891	0.17701	Ahr	1
GO:0008585	female gonad development	1/46	122/28891	0.17701	Ahr	1
GO:0072521	purine-containing compound metabolic process	2/46	479/28891	0.177061	Mdh1/Abcg2	2
GO:0015749	monosaccharide transmembrane transport	1/46	123/28891	0.178325	Irs1	1
GO:0019218	regulation of steroid metabolic process	1/46	123/28891	0.178325	Lpcat3	1
GO:0042100	B cell proliferation	1/46	123/28891	0.178325	Ahr	1
GO:0051952	regulation of amine transport	1/46	123/28891	0.178325	Tor1a	1
GO:0015918	sterol transport	1/46	124/28891	0.179639	Lpcat3	1
GO:0048477	oogenesis	1/46	124/28891	0.179639	Paqr7	1
GO:0006091	generation of precursor metabolites and energy	2/46	484/28891	0.179913	Irs1/Mdh1	2
GO:0046545	development of primary female sexual characteristics	1/46	125/28891	0.180951	Ahr	1
GO:0046620	regulation of organ growth	1/46	125/28891	0.180951	Ahr	1
GO:0060419	heart growth	1/46	125/28891	0.180951	Ahr	1
GO:0034440	lipid oxidation	1/46	126/28891	0.182261	Irs1	1
GO:0051588	regulation of neurotransmitter transport	1/46	126/28891	0.182261	Tor1a	1
GO:1905954	positive regulation of lipid localization	1/46	126/28891	0.182261	Lpcat3	1
GO:0048732	gland development	2/46	489/28891	0.182772	Ahr/Irs1	2
GO:0048534	hematopoietic or lymphoid organ development	1/46	127/28891	0.183569	Ahr	1
GO:0003014	renal system process	1/46	128/28891	0.184874	Abcg2	1
GO:2000278	regulation of DNA biosynthetic process	1/46	128/28891	0.184874	Ahr	1
GO:0003073	regulation of systemic arterial blood pressure	1/46	129/28891	0.186178	Ahr	1
GO:0006805	xenobiotic metabolic process	1/46	129/28891	0.186178	Ahr	1
GO:1901890	positive regulation of cell junction assembly	1/46	129/28891	0.186178	Adgrl1	1
GO:1904035	regulation of epithelial cell apoptotic process	1/46	129/28891	0.186178	Krit1	1
GO:0043280	positive regulation of cysteine-type endopeptidase activity involved in apoptotic process	1/46	130/28891	0.187479	Htra2	1
GO:0043406	positive regulation of MAP kinase activity	1/46	130/28891	0.187479	Map4k2	1
GO:0034219	carbohydrate transmembrane transport	1/46	132/28891	0.190076	Irs1	1
GO:0051983	regulation of chromosome segregation	1/46	132/28891	0.190076	Bub3	1
GO:0015748	organophosphate ester transport	1/46	133/28891	0.191372	Plscr4	1
GO:0015837	amine transport	1/46	133/28891	0.191372	Tor1a	1
GO:0032479	regulation of type I interferon production	1/46	136/28891	0.195246	Rnf125	1
GO:0003158	endothelium development	1/46	137/28891	0.196534	Krit1	1
GO:0008286	insulin receptor signaling pathway	1/46	137/28891	0.196534	Irs1	1
GO:0009791	post-embryonic development	1/46	137/28891	0.196534	Ahr	1
GO:0072329	monocarboxylic acid catabolic process	1/46	138/28891	0.197819	Irs1	1
GO:0032874	positive regulation of stress-activated MAPK cascade	1/46	139/28891	0.199102	Map4k2	1
GO:0001889	liver development	1/46	140/28891	0.200384	Ahr	1
GO:0001776	leukocyte homeostasis	1/46	141/28891	0.201663	Ahr	1
GO:0032606	type I interferon production	1/46	141/28891	0.201663	Rnf125	1
GO:0062207	regulation of pattern recognition receptor signaling pathway	1/46	141/28891	0.201663	Rnf125	1
GO:0070304	positive regulation of stress-activated protein kinase signaling cascade	1/46	141/28891	0.201663	Map4k2	1
GO:0030177	positive regulation of Wnt signaling pathway	1/46	142/28891	0.20294	Usp8	1
GO:0061008	hepaticobiliary system development	1/46	143/28891	0.204216	Ahr	1
GO:0046165	alcohol biosynthetic process	1/46	144/28891	0.205489	Lpcat3	1
GO:0051053	negative regulation of DNA metabolic process	1/46	144/28891	0.205489	Ahr	1
GO:0051963	regulation of synapse assembly	1/46	144/28891	0.205489	Adgrl1	1
GO:0010821	regulation of mitochondrion organization	1/46	148/28891	0.210562	Htra2	1
GO:0050864	regulation of B cell activation	1/46	148/28891	0.210562	Ahr	1
GO:2001056	positive regulation of cysteine-type endopeptidase activity	1/46	148/28891	0.210562	Htra2	1
GO:0090277	positive regulation of peptide hormone secretion	1/46	149/28891	0.211826	Irs1	1
GO:0002753	cytosolic pattern recognition receptor signaling pathway	1/46	150/28891	0.213087	Rnf125	1
GO:0006639	acylglycerol metabolic process	1/46	150/28891	0.213087	Dgke	1
GO:0008203	cholesterol metabolic process	1/46	150/28891	0.213087	Lpcat3	1
GO:0090316	positive regulation of intracellular protein transport	1/46	150/28891	0.213087	Tm9sf4	1
GO:0007093	mitotic cell cycle checkpoint signaling	1/46	151/28891	0.214347	Bub3	1
GO:0034763	negative regulation of transmembrane transport	1/46	151/28891	0.214347	Ahr	1
GO:0003206	cardiac chamber morphogenesis	1/46	152/28891	0.215604	Ahr	1
GO:0006638	neutral lipid metabolic process	1/46	152/28891	0.215604	Dgke	1
GO:0001936	regulation of endothelial cell proliferation	1/46	153/28891	0.21686	Krit1	1
GO:0002793	positive regulation of peptide secretion	1/46	153/28891	0.21686	Irs1	1
GO:0003231	cardiac ventricle development	1/46	153/28891	0.21686	Ahr	1
GO:0046328	regulation of JNK cascade	1/46	153/28891	0.21686	Map4k2	1
GO:0051783	regulation of nuclear division	1/46	153/28891	0.21686	Bub3	1
GO:0046660	female sex differentiation	1/46	155/28891	0.219365	Ahr	1
GO:0043271	negative regulation of monoatomic ion transport	1/46	157/28891	0.221862	Ahr	1
GO:0032368	regulation of lipid transport	1/46	158/28891	0.223108	Lpcat3	1
GO:0071333	cellular response to glucose stimulus	1/46	158/28891	0.223108	Ptpmt1	1
GO:0007189	adenylate cyclase-activating G protein-coupled receptor signaling pathway	1/46	159/28891	0.224352	Adgrl1	1
GO:0008643	carbohydrate transport	1/46	160/28891	0.225594	Irs1	1
GO:0071331	cellular response to hexose stimulus	1/46	160/28891	0.225594	Ptpmt1	1
GO:0043467	regulation of generation of precursor metabolites and energy	1/46	161/28891	0.226833	Irs1	1
GO:0071326	cellular response to monosaccharide stimulus	1/46	161/28891	0.226833	Ptpmt1	1
GO:0010634	positive regulation of epithelial cell migration	1/46	162/28891	0.228071	Irs1	1
GO:0045667	regulation of osteoblast differentiation	1/46	162/28891	0.228071	Ahr	1
GO:0072006	nephron development	1/46	162/28891	0.228071	Ahr	1
GO:1902652	secondary alcohol metabolic process	1/46	162/28891	0.228071	Lpcat3	1
GO:0016125	sterol metabolic process	1/46	163/28891	0.229307	Lpcat3	1
GO:1904019	epithelial cell apoptotic process	1/46	163/28891	0.229307	Krit1	1
GO:0009266	response to temperature stimulus	1/46	164/28891	0.230541	Htra2	1
GO:1901655	cellular response to ketone	1/46	164/28891	0.230541	Ahr	1
GO:0002456	T cell mediated immunity	1/46	165/28891	0.231773	Ahr	1
GO:0030879	mammary gland development	1/46	165/28891	0.231773	Irs1	1
GO:0097306	cellular response to alcohol	1/46	165/28891	0.231773	Ahr	1
GO:2000045	regulation of G1/S transition of mitotic cell cycle	1/46	166/28891	0.233004	Rbl2	1
GO:0007224	smoothened signaling pathway	1/46	168/28891	0.235458	Ttc23	1
GO:0007009	plasma membrane organization	1/46	169/28891	0.236683	Plscr4	1
GO:0010950	positive regulation of endopeptidase activity	1/46	169/28891	0.236683	Htra2	1
GO:0050680	negative regulation of epithelial cell proliferation	1/46	169/28891	0.236683	Krit1	1
GO:0071322	cellular response to carbohydrate stimulus	1/46	169/28891	0.236683	Ptpmt1	1
GO:0002698	negative regulation of immune effector process	1/46	170/28891	0.237905	Ahr	1
GO:0030010	establishment of cell polarity	1/46	170/28891	0.237905	Krit1	1
GO:2001236	regulation of extrinsic apoptotic signaling pathway	1/46	171/28891	0.239126	Htra2	1
GO:0010565	regulation of cellular ketone metabolic process	1/46	172/28891	0.240344	Irs1	1
GO:0001935	endothelial cell proliferation	1/46	175/28891	0.243989	Krit1	1
GO:0022618	protein-RNA complex assembly	1/46	175/28891	0.243989	Dhx30	1
GO:0001678	intracellular glucose homeostasis	1/46	176/28891	0.2452	Ptpmt1	1
GO:0000070	mitotic sister chromatid segregation	1/46	177/28891	0.246409	Bub3	1
GO:0010594	regulation of endothelial cell migration	1/46	177/28891	0.246409	Krit1	1
GO:2001235	positive regulation of apoptotic signaling pathway	1/46	177/28891	0.246409	Htra2	1
GO:0006694	steroid biosynthetic process	1/46	179/28891	0.248822	Lpcat3	1
GO:0007292	female gamete generation	1/46	179/28891	0.248822	Paqr7	1
GO:0007565	female pregnancy	1/46	179/28891	0.248822	Abcg2	1
GO:0015718	monocarboxylic acid transport	1/46	180/28891	0.250025	Abcg2	1
GO:0007254	JNK cascade	1/46	181/28891	0.251227	Map4k2	1
GO:0030183	B cell differentiation	1/46	182/28891	0.252427	Ahr	1
GO:0071826	protein-RNA complex organization	1/46	183/28891	0.253624	Dhx30	1
GO:1902905	positive regulation of supramolecular fiber organization	1/46	183/28891	0.253624	Usp8	1
GO:0071897	DNA biosynthetic process	1/46	184/28891	0.25482	Ahr	1
GO:0045834	positive regulation of lipid metabolic process	1/46	185/28891	0.256014	Irs1	1
GO:0035296	regulation of tube diameter	1/46	186/28891	0.257207	Ahr	1
GO:0062013	positive regulation of small molecule metabolic process	1/46	186/28891	0.257207	Irs1	1
GO:0097746	blood vessel diameter maintenance	1/46	186/28891	0.257207	Ahr	1
GO:0035150	regulation of tube size	1/46	187/28891	0.258397	Ahr	1
GO:0000910	cytokinesis	1/46	188/28891	0.259585	Usp8	1
GO:1905952	regulation of lipid localization	1/46	190/28891	0.261957	Lpcat3	1
GO:0030534	adult behavior	1/46	191/28891	0.26314	Htra2	1
GO:0048754	branching morphogenesis of an epithelial tube	1/46	191/28891	0.26314	Ahr	1
GO:0071466	cellular response to xenobiotic stimulus	1/46	191/28891	0.26314	Ahr	1
GO:0032388	positive regulation of intracellular transport	1/46	192/28891	0.264321	Tm9sf4	1
GO:1902806	regulation of cell cycle G1/S phase transition	1/46	192/28891	0.264321	Rbl2	1
GO:0010952	positive regulation of peptidase activity	1/46	193/28891	0.2655	Htra2	1
GO:0051897	positive regulation of phosphatidylinositol 3-kinase/protein kinase B signal transduction	1/46	193/28891	0.2655	Irs1	1
GO:0046887	positive regulation of hormone secretion	1/46	194/28891	0.266677	Irs1	1
GO:1901605	alpha-amino acid metabolic process	1/46	194/28891	0.266677	Pycr2	1
GO:2001242	regulation of intrinsic apoptotic signaling pathway	1/46	194/28891	0.266677	Ptpmt1	1
GO:0031330	negative regulation of cellular catabolic process	1/46	195/28891	0.267853	Mtmr9	1
GO:0009060	aerobic respiration	1/46	196/28891	0.269026	Mdh1	1
GO:0043405	regulation of MAP kinase activity	1/46	197/28891	0.270198	Map4k2	1
GO:0044703	multi-organism reproductive process	1/46	197/28891	0.270198	Abcg2	1
GO:0051099	positive regulation of binding	1/46	197/28891	0.270198	Krit1	1
GO:0003205	cardiac chamber development	1/46	200/28891	0.273703	Ahr	1
GO:0050821	protein stabilization	1/46	202/28891	0.27603	Mtmr9	1
GO:0071902	positive regulation of protein serine/threonine kinase activity	1/46	202/28891	0.27603	Map4k2	1
GO:1903169	regulation of calcium ion transmembrane transport	1/46	203/28891	0.27719	Ahr	1
GO:0000075	cell cycle checkpoint signaling	1/46	204/28891	0.278349	Bub3	1
GO:0009749	response to glucose	1/46	204/28891	0.278349	Ptpmt1	1
GO:0045807	positive regulation of endocytosis	1/46	204/28891	0.278349	Tor1a	1
GO:0032872	regulation of stress-activated MAPK cascade	1/46	206/28891	0.280662	Map4k2	1
GO:0009746	response to hexose	1/46	207/28891	0.281816	Ptpmt1	1
GO:0006109	regulation of carbohydrate metabolic process	1/46	208/28891	0.282967	Irs1	1
GO:0034284	response to monosaccharide	1/46	208/28891	0.282967	Ptpmt1	1
GO:0070302	regulation of stress-activated protein kinase signaling cascade	1/46	210/28891	0.285265	Map4k2	1
GO:0098742	cell-cell adhesion via plasma-membrane adhesion molecules	1/46	211/28891	0.286412	Adgrl1	1
GO:0043281	regulation of cysteine-type endopeptidase activity involved in apoptotic process	1/46	212/28891	0.287556	Htra2	1
GO:0044706	multi-multicellular organism process	1/46	212/28891	0.287556	Abcg2	1
GO:0019722	calcium-mediated signaling	1/46	214/28891	0.28984	Adgrl1	1
GO:0031334	positive regulation of protein-containing complex assembly	1/46	214/28891	0.28984	Ahr	1
GO:0048771	tissue remodeling	1/46	215/28891	0.290979	Ahr	1
GO:0000819	sister chromatid segregation	1/46	218/28891	0.294386	Bub3	1
GO:0032869	cellular response to insulin stimulus	1/46	219/28891	0.295518	Irs1	1
GO:0001505	regulation of neurotransmitter levels	1/46	220/28891	0.296648	Tor1a	1
GO:0008217	regulation of blood pressure	1/46	221/28891	0.297776	Ahr	1
GO:0007416	synapse assembly	1/46	222/28891	0.298903	Adgrl1	1
GO:0008361	regulation of cell size	1/46	222/28891	0.298903	Ahr	1
GO:0035265	organ growth	1/46	222/28891	0.298903	Ahr	1
GO:0046890	regulation of lipid biosynthetic process	1/46	222/28891	0.298903	Lpcat3	1
GO:0009743	response to carbohydrate	1/46	223/28891	0.300028	Ptpmt1	1
GO:1901654	response to ketone	1/46	224/28891	0.301151	Ahr	1
GO:0007623	circadian rhythm	1/46	228/28891	0.305626	Ahr	1
GO:0043393	regulation of protein binding	1/46	228/28891	0.305626	Krit1	1
GO:0061138	morphogenesis of a branching epithelium	1/46	229/28891	0.306741	Ahr	1
GO:0001649	osteoblast differentiation	1/46	230/28891	0.307853	Ahr	1
GO:0006836	neurotransmitter transport	1/46	230/28891	0.307853	Tor1a	1
GO:0035264	multicellular organism growth	1/46	230/28891	0.307853	Htra2	1
GO:0099504	synaptic vesicle cycle	1/46	230/28891	0.307853	Tor1a	1
GO:0043542	endothelial cell migration	1/46	231/28891	0.308964	Krit1	1
GO:0033157	regulation of intracellular protein transport	1/46	232/28891	0.310073	Tm9sf4	1
GO:0000082	G1/S transition of mitotic cell cycle	1/46	233/28891	0.311181	Rbl2	1
GO:0001666	response to hypoxia	1/46	233/28891	0.311181	Tm9sf4	1
GO:0002221	pattern recognition receptor signaling pathway	1/46	233/28891	0.311181	Rnf125	1
GO:0044242	cellular lipid catabolic process	1/46	234/28891	0.312286	Irs1	1
GO:0002822	regulation of adaptive immune response based on somatic recombination of immune receptors built from immunoglobulin superfamily domains	1/46	236/28891	0.314492	Ahr	1
GO:0007163	establishment or maintenance of cell polarity	1/46	239/28891	0.317789	Krit1	1
GO:0050777	negative regulation of immune response	1/46	239/28891	0.317789	Ahr	1
GO:2000116	regulation of cysteine-type endopeptidase activity	1/46	240/28891	0.318884	Htra2	1
GO:0002706	regulation of lymphocyte mediated immunity	1/46	241/28891	0.319977	Ahr	1
GO:0016054	organic acid catabolic process	1/46	241/28891	0.319977	Irs1	1
GO:0046395	carboxylic acid catabolic process	1/46	241/28891	0.319977	Irs1	1
GO:0006909	phagocytosis	1/46	242/28891	0.321069	Tm9sf4	1
GO:0007188	adenylate cyclase-modulating G protein-coupled receptor signaling pathway	1/46	242/28891	0.321069	Adgrl1	1
GO:0097191	extrinsic apoptotic signaling pathway	1/46	242/28891	0.321069	Htra2	1
GO:0002758	innate immune response-activating signaling pathway	1/46	244/28891	0.323248	Rnf125	1
GO:0033044	regulation of chromosome organization	1/46	244/28891	0.323248	Bub3	1
GO:1901888	regulation of cell junction assembly	1/46	246/28891	0.325419	Adgrl1	1
GO:0051403	stress-activated MAPK cascade	1/46	248/28891	0.327584	Map4k2	1
GO:1901617	organic hydroxy compound biosynthetic process	1/46	248/28891	0.327584	Lpcat3	1
GO:0001763	morphogenesis of a branching structure	1/46	249/28891	0.328664	Ahr	1
GO:0060828	regulation of canonical Wnt signaling pathway	1/46	251/28891	0.330819	Usp8	1
GO:0002819	regulation of adaptive immune response	1/46	252/28891	0.331894	Ahr	1
GO:0048545	response to steroid hormone	1/46	253/28891	0.332967	Paqr7	1
GO:0045333	cellular respiration	1/46	254/28891	0.334038	Mdh1	1
GO:0042180	cellular ketone metabolic process	1/46	255/28891	0.335108	Irs1	1
GO:0002520	immune system development	1/46	258/28891	0.338307	Ahr	1
GO:0008406	gonad development	1/46	259/28891	0.33937	Ahr	1
GO:0044843	cell cycle G1/S phase transition	1/46	260/28891	0.340431	Rbl2	1
GO:0031098	stress-activated protein kinase signaling cascade	1/46	261/28891	0.341491	Map4k2	1
GO:0045137	development of primary sexual characteristics	1/46	263/28891	0.343606	Ahr	1
GO:0036293	response to decreased oxygen levels	1/46	264/28891	0.34466	Tm9sf4	1
GO:0051896	regulation of phosphatidylinositol 3-kinase/protein kinase B signal transduction	1/46	266/28891	0.346765	Irs1	1
GO:1903522	regulation of blood circulation	1/46	268/28891	0.348863	Ahr	1
GO:0099003	vesicle-mediated transport in synapse	1/46	270/28891	0.350954	Tor1a	1
GO:0006520	amino acid metabolic process	1/46	272/28891	0.353038	Pycr2	1
GO:0007626	locomotory behavior	1/46	273/28891	0.354078	Htra2	1
GO:0002218	activation of innate immune response	1/46	281/28891	0.362339	Rnf125	1
GO:0034764	positive regulation of transmembrane transport	1/46	282/28891	0.363364	Irs1	1
GO:0050670	regulation of lymphocyte proliferation	1/46	286/28891	0.367449	Ahr	1
GO:0032944	regulation of mononuclear cell proliferation	1/46	290/28891	0.371508	Ahr	1
GO:0060560	developmental growth involved in morphogenesis	1/46	292/28891	0.373528	Ahr	1
GO:0003007	heart morphogenesis	1/46	294/28891	0.375542	Ahr	1
GO:0051924	regulation of calcium ion transport	1/46	296/28891	0.377549	Ahr	1
GO:0071375	cellular response to peptide hormone stimulus	1/46	296/28891	0.377549	Irs1	1
GO:0042593	glucose homeostasis	1/46	298/28891	0.37955	Ptpmt1	1
GO:0033500	carbohydrate homeostasis	1/46	299/28891	0.380548	Ptpmt1	1
GO:0010506	regulation of autophagy	1/46	300/28891	0.381545	Mtmr9	1
GO:0060070	canonical Wnt signaling pathway	1/46	305/28891	0.386505	Usp8	1
GO:0045765	regulation of angiogenesis	1/46	307/28891	0.388477	Krit1	1
GO:0050807	regulation of synapse organization	1/46	309/28891	0.390444	Adgrl1	1
GO:1901342	regulation of vasculature development	1/46	311/28891	0.392405	Krit1	1
GO:1990830	cellular response to leukemia inhibitory factor	1/46	311/28891	0.392405	Rnf125	1
GO:0071222	cellular response to lipopolysaccharide	1/46	312/28891	0.393383	Plscr4	1
GO:0098813	nuclear chromosome segregation	1/46	312/28891	0.393383	Bub3	1
GO:0030336	negative regulation of cell migration	1/46	313/28891	0.394359	Krit1	1
GO:0070663	regulation of leukocyte proliferation	1/46	313/28891	0.394359	Ahr	1
GO:1990823	response to leukemia inhibitory factor	1/46	313/28891	0.394359	Rnf125	1
GO:0001818	negative regulation of cytokine production	1/46	314/28891	0.395334	Rnf125	1
GO:0002703	regulation of leukocyte mediated immunity	1/46	314/28891	0.395334	Ahr	1
GO:0072659	protein localization to plasma membrane	1/46	315/28891	0.396307	Ppil2	1
GO:0043491	phosphatidylinositol 3-kinase/protein kinase B signal transduction	1/46	317/28891	0.398249	Irs1	1
GO:0048511	rhythmic process	1/46	317/28891	0.398249	Ahr	1
GO:0050803	regulation of synapse structure or activity	1/46	317/28891	0.398249	Adgrl1	1
GO:0010038	response to metal ion	1/46	320/28891	0.401151	Ggh	1
GO:0042113	B cell activation	1/46	320/28891	0.401151	Ahr	1
GO:0046394	carboxylic acid biosynthetic process	1/46	321/28891	0.402115	Pycr2	1
GO:0030198	extracellular matrix organization	1/46	322/28891	0.403078	Olfml2a	1
GO:0042254	ribosome biogenesis	1/46	322/28891	0.403078	Dhx30	1
GO:0030111	regulation of Wnt signaling pathway	1/46	323/28891	0.404039	Usp8	1
GO:0045229	external encapsulating structure organization	1/46	323/28891	0.404039	Olfml2a	1
GO:0016053	organic acid biosynthetic process	1/46	324/28891	0.404998	Pycr2	1
GO:0043062	extracellular structure organization	1/46	324/28891	0.404998	Olfml2a	1
GO:0045927	positive regulation of growth	1/46	324/28891	0.404998	Ahr	1
GO:0070482	response to oxygen levels	1/46	324/28891	0.404998	Tm9sf4	1
GO:2000146	negative regulation of cell motility	1/46	326/28891	0.406913	Krit1	1
GO:0030522	intracellular receptor signaling pathway	1/46	328/28891	0.408822	Rnf125	1
GO:0051607	defense response to virus	1/46	328/28891	0.408822	Rnf125	1
GO:0140546	defense response to symbiont	1/46	329/28891	0.409774	Rnf125	1
GO:0007548	sex differentiation	1/46	335/28891	0.415455	Ahr	1
GO:0001822	kidney development	1/46	336/28891	0.416397	Ahr	1
GO:0007265	Ras protein signal transduction	1/46	342/28891	0.422015	Usp8	1
GO:0048608	reproductive structure development	1/46	343/28891	0.422946	Ahr	1
GO:0016042	lipid catabolic process	1/46	345/28891	0.424805	Irs1	1
GO:0032386	regulation of intracellular transport	1/46	346/28891	0.425732	Tm9sf4	1
GO:0051222	positive regulation of protein transport	1/46	346/28891	0.425732	Tm9sf4	1
GO:1901653	cellular response to peptide	1/46	346/28891	0.425732	Irs1	1
GO:0061458	reproductive system development	1/46	347/28891	0.426657	Ahr	1
GO:0031331	positive regulation of cellular catabolic process	1/46	349/28891	0.428503	Irs1	1
GO:0051321	meiotic cell cycle	1/46	350/28891	0.429424	Bub3	1
GO:0072001	renal system development	1/46	352/28891	0.431262	Ahr	1
GO:0044282	small molecule catabolic process	1/46	353/28891	0.432179	Irs1	1
GO:0006066	alcohol metabolic process	1/46	354/28891	0.433094	Lpcat3	1
GO:0009100	glycoprotein metabolic process	1/46	354/28891	0.433094	Aga	1
GO:0070588	calcium ion transmembrane transport	1/46	354/28891	0.433094	Ahr	1
GO:0051346	negative regulation of hydrolase activity	1/46	356/28891	0.43492	Ahr	1
GO:0008202	steroid metabolic process	1/46	358/28891	0.436741	Lpcat3	1
GO:0040013	negative regulation of locomotion	1/46	358/28891	0.436741	Krit1	1
GO:0052548	regulation of endopeptidase activity	1/46	360/28891	0.438556	Htra2	1
GO:0046942	carboxylic acid transport	1/46	362/28891	0.440365	Abcg2	1
GO:1904951	positive regulation of establishment of protein localization	1/46	362/28891	0.440365	Tm9sf4	1
GO:0015849	organic acid transport	1/46	364/28891	0.442168	Abcg2	1
GO:1904062	regulation of monoatomic cation transmembrane transport	1/46	367/28891	0.444862	Ahr	1
GO:0042176	regulation of protein catabolic process	1/46	369/28891	0.446651	Usp8	1
GO:0045860	positive regulation of protein kinase activity	1/46	369/28891	0.446651	Map4k2	1
GO:0051402	neuron apoptotic process	1/46	369/28891	0.446651	Htra2	1
GO:0042060	wound healing	1/46	370/28891	0.447544	Tor1a	1
GO:0042326	negative regulation of phosphorylation	1/46	372/28891	0.449324	Ankle2	1
GO:0045862	positive regulation of proteolysis	1/46	372/28891	0.449324	Htra2	1
GO:0043010	camera-type eye development	1/46	380/28891	0.456391	Ahr	1
GO:0046651	lymphocyte proliferation	1/46	383/28891	0.459018	Ahr	1
GO:0045089	positive regulation of innate immune response	1/46	385/28891	0.460762	Rnf125	1
GO:0010639	negative regulation of organelle organization	1/46	387/28891	0.462501	Bub3	1
GO:0009615	response to virus	1/46	389/28891	0.464235	Rnf125	1
GO:0021700	developmental maturation	1/46	389/28891	0.464235	Adgrl1	1
GO:0032943	mononuclear cell proliferation	1/46	389/28891	0.464235	Ahr	1
GO:1903532	positive regulation of secretion by cell	1/46	390/28891	0.4651	Irs1	1
GO:0051962	positive regulation of nervous system development	1/46	391/28891	0.465963	Adgrl1	1
GO:1902903	regulation of supramolecular fiber organization	1/46	393/28891	0.467685	Usp8	1
GO:0060562	epithelial tube morphogenesis	1/46	395/28891	0.469403	Ahr	1
GO:1990778	protein localization to cell periphery	1/46	400/28891	0.473672	Ppil2	1
GO:0032496	response to lipopolysaccharide	1/46	401/28891	0.474521	Plscr4	1
GO:0140694	non-membrane-bounded organelle assembly	1/46	402/28891	0.47537	Dhx30	1
GO:0051098	regulation of binding	1/46	405/28891	0.477907	Krit1	1
GO:0032535	regulation of cellular component size	1/46	411/28891	0.482946	Ahr	1
GO:0002833	positive regulation of response to biotic stimulus	1/46	413/28891	0.484615	Rnf125	1
GO:0007059	chromosome segregation	1/46	416/28891	0.487108	Bub3	1
GO:0030900	forebrain development	1/46	425/28891	0.494518	Htra2	1
GO:0070661	leukocyte proliferation	1/46	425/28891	0.494518	Ahr	1
GO:0050678	regulation of epithelial cell proliferation	1/46	426/28891	0.495335	Krit1	1
GO:0001654	eye development	1/46	428/28891	0.496965	Ahr	1
GO:0150063	visual system development	1/46	431/28891	0.4994	Ahr	1
GO:0048880	sensory system development	1/46	435/28891	0.502629	Ahr	1
GO:0015711	organic anion transport	1/46	436/28891	0.503433	Abcg2	1
GO:0043254	regulation of protein-containing complex assembly	1/46	437/28891	0.504235	Ahr	1
GO:0051047	positive regulation of secretion	1/46	437/28891	0.504235	Irs1	1
GO:0002757	immune response-activating signaling pathway	1/46	440/28891	0.506636	Rnf125	1
GO:0022613	ribonucleoprotein complex biogenesis	1/46	440/28891	0.506636	Dhx30	1
GO:0006163	purine nucleotide metabolic process	1/46	444/28891	0.509819	Mdh1	1
GO:0008380	RNA splicing	1/46	449/28891	0.51377	Ppil2	1
GO:0002764	immune response-regulating signaling pathway	1/46	450/28891	0.514556	Rnf125	1
GO:0043161	proteasome-mediated ubiquitin-dependent protein catabolic process	1/46	451/28891	0.515341	Jkamp	1
GO:0007281	germ cell development	1/46	453/28891	0.516908	Paqr7	1
GO:0052547	regulation of peptidase activity	1/46	457/28891	0.520026	Htra2	1
GO:0016055	Wnt signaling pathway	1/46	460/28891	0.522352	Usp8	1
GO:0010959	regulation of metal ion transport	1/46	461/28891	0.523125	Ahr	1
GO:0198738	cell-cell signaling by wnt	1/46	462/28891	0.523897	Usp8	1
GO:0006631	fatty acid metabolic process	1/46	463/28891	0.524667	Irs1	1
GO:0006816	calcium ion transport	1/46	469/28891	0.529264	Ahr	1
GO:0002697	regulation of immune effector process	1/46	473/28891	0.532304	Ahr	1
GO:0045088	regulation of innate immune response	1/46	474/28891	0.533061	Rnf125	1
GO:0034329	cell junction assembly	1/46	481/28891	0.538327	Adgrl1	1
GO:0001503	ossification	1/46	484/28891	0.540566	Ahr	1
GO:0030098	lymphocyte differentiation	1/46	486/28891	0.542053	Ahr	1
GO:0002449	lymphocyte mediated immunity	1/46	489/28891	0.544274	Ahr	1
GO:0034765	regulation of monoatomic ion transmembrane transport	1/46	490/28891	0.545012	Ahr	1
GO:0002460	adaptive immune response based on somatic recombination of immune receptors built from immunoglobulin superfamily domains	1/46	491/28891	0.545749	Ahr	1
GO:0006397	mRNA processing	1/46	496/28891	0.549416	Ppil2	1
GO:0009117	nucleotide metabolic process	1/46	497/28891	0.550146	Mdh1	1
