# Supplementary material for: Thrombopoietin mimetic reduces mouse lung inflammation and fibrosis after radiation by attenuating activated endothelial phenotypes
Source: JCI Insight. 2024 Nov 8;9(21):e181330. doi: 10.1172/jci.insight.181330 (PMC11601560; doi:10.1172/jci.insight.181330)
Supplement: Supplemental table 10 [file jciinsight-9-181330-s219.xlsx]

## Sheet: Sup Table 10
	Primer	Sequence
	Hprt1 Forward	GAAGTGTTGGATACAGGCCAGA
	Hprt1 Reverse	TTGCGCTCATCTTAGGCTTTG
	Hspa1a Forward	CAGAGGCCAGGGCTGGATTA
	Hspa1a Reverse	ACACATGCTGGTGCTGTCACTTC
	Hspa1b Forward	CCATCGAGGAGGTGGATTAGAG
	Hspa1b Reverse	TGAACCATGAAGAAGACTTTAAATAACC
	Il1b Forward	TTCTTGGGACTGATGCTG
	Il1b Reverse	CTCATTTCCACGATTTCCC
	Il6 Forward	CAGGCTCCGAGATGAACAA
	Il6 Reverse	CAGACTCCACTTTGCTCTTGAC
	Kc Forward	GCTGGGATTCACCTCAAGAA
	Kc Reverse	ACAGGTGCCATCAGAGCAGT
	Mcp1 Forward	GGAGCATCCACGTGTTGGC
	Mcp1 Reverse	ACAGCTTCTTTGGGACACC
	Mcp2 Forward	ACATCACCTGCTTGGTCTGGAAAAC
	Mcp2 Reverse	ACTAAAGCTGAAGATCCCCCTTCG
	Mip2 Forward	CGCTGTCAATGCCTGAAGAC
	Mip2 Reverse	ACACTCAAGCTCTGGATGTTCTTG
	p16 Forward	GAACTCTTTCGGTCGTACCC
	p16 Reverse	CGAATCTGCACCGTAGTTGA
	p21 Forward	TGTCTTGCACTCTGGTGTCT
	p21 Reverse	GGGCACTTCAGGGTTTTCTC
	Tgfb Forward	ATGGTGGACCGCAACAAC
	Tgfb Reverse	AGCCACTCAGGCGTATCAG
	Tnfa Forward	CTGTGAAGGGAATGGGTGTT
	Tnfa Reverse	CAGGGAAGAATCTGGAAAGGTC
