# Supplementary material for: Thrombopoietin mimetic reduces mouse lung inflammation and fibrosis after radiation by attenuating activated endothelial phenotypes
Source: JCI Insight. 2024 Nov 8;9(21):e181330. doi: 10.1172/jci.insight.181330 (PMC11601560; doi:10.1172/jci.insight.181330)
Supplement: Supporting data values [file jciinsight-9-181330-s220.xlsx]

## Sheet: Fig 1B
	Naive	Vehicle	TPOm
	16.3378	75.0111	59.34
	4.66667	89.0111	52.34
	11.6689	70.6733	61.6733
	4.67111	93.6778	68.3444
	7	91.3467	50.0067
Means:	8.86889	83.944	58.3409

## Sheet: Fig 1D
	Naive	Vehicle	TPOm
	37	171	88
	51	185	75
	44	121	82
	32	163	111
	29	160	100
Means:	38.6	160	91.2

## Sheet: Fig 1E
	Naive	Vehicle	TPOm
	0.043754	0.148369	0.0917
	0.0351	0.132875	0.098593
	0.043754	0.151785	0.083648
		0.263171	0.129349
		0.18381	0.135254
Means:	0.0408693	0.176002	0.107709

## Sheet: Fig 1F
	Naïve					Naive Means	Vehicle					Vehicle Means	TPOm					TPOm means
Il1b	0.831347	0.9914	0.950126	0.768469	1.45866	1	1.26618	0.847339	0.680962	0.823459	0.88019	0.899626	0.739892	1.15998	0.838009	0.992786	0.898552	0.925843
Il6	0.922125	1.24937	1.09517	0.958712	0.774628	1	4.10227	3.44363	3.46483	2.87143	2.04396	3.18522	1.9808	2.95507	1.2168	1.64407	1.33771	1.82689
Tnfa	1.12302	1.0901	0.700428	0.793946	1.29251	1	2.72083	2.46862	1.61406	2.83429	1.63842	2.25524	1.92251	1.25641	1.55423	1.68359	1.39284	1.56192

## Sheet: Fig 2A
	Naïve					Naive Means	Vehicle					Vehicle Means	TPOm					TPOm means
Mcp1	0.529683	1.22018	1.3763	1.10208	0.771758	1	2.4892	2.06502	2.68214	2.14285	2.38958	2.35376	1.16729	1.48432	0.829076	1.52044	1.17728	1.23568
Mcp2	0.806762	1.32918	1.25824	0.937842	0.667977	1	2.31758	0.878186	2.03998	2.12782	1.26883	1.72648	0.976135	0.968084	1.67653	1.12281	1.19587	1.18789
Kc	1.20839	1.16913	0.994389	0.781075	0.84702	1	8.69406	8.26673	7.36175	14.0418	9.79487	9.63185	5.08944	5.53271	3.50811	5.04975	4.11274	4.65855
Mip2	0.684174	0.908663	0.686296	0.748252	1.97261	1	1.30724	1.78755	0.958946	2.94334	1.40504	1.68042	2.06029	1.24276	1.18009	1.4662	0.952681	1.38041

## Sheet: Fig 2B
	Naive	Vehicle	TPOm
	18.531	27.889	23.716
	18.847	50.019	18.261
	9.424	22.934	10.808
	22.265	22.368	11.17
	26.197	29.978	8.126
Means:	19.0528	30.6376	14.4162

## Sheet: Fig 2D
	Naive	Vehicle	TPOm
	0.333333	23.3333	5.33333
	0	14.3333	12.3333
	0	28	13.6667
	1	22	4.66667
	0	35	14.5
Means:	0.266667	24.5333	10.1

## Sheet: Fig 3D
	0Gy	10Gy	10Gy + TPOm
	109.41	128.318	101.556
	108.446	117.152	103.64
	102.74	119.38	93.376
	105.67	117.497	101.967
	82.879	110.608	106.768
	95.441	161.365	114.753
Means:	100.764	125.72	103.677

## Sheet: Fig 3F
	0Gy	10Gy	10Gy + TPOm
	0.997877	1.73494	1.11753
	1.00212	1.80713	1.37307
	1.03985	1.65652	1.42916
Means:	1.01328	1.73286	1.30658

## Sheet: Fig 3H
	0Gy	10Gy	10Gy + TPOm
	90.4523	47.3086	64.0256
	105.75	58.792	67.9852
	104.064	51.8245	71.0576
	107.556	47.365	69.4287
	87.4924	55.5663	61.2032
	101.685	54.1793	56.8082
Means:	99.5	52.5059	65.0847

[truncated: 21 more sheets: Fig 4C, Fig 4E, Fig 4G, Fig 4H, Fig 4I, Fig 5A, Fig 5B, Fig 5C, Fig 5D, Fig 5F, Fig 5G, Fig 5I, Fig 6C, Fig 6D, Fig 7B, Fig 7C, Fig 7D, Fig 7E, Fig 7F, Fig 8K …]
